# Supplementary material for: A Changepoint Detection-Based General Methodology for Robust Signal Processing: An Application to Understand Preeclampsia’s Mechanisms
Source: Bioengineering (Basel). 2025 Jun 19;12(6):675. doi: 10.3390/bioengineering12060675 (PMC12189793; doi:10.3390/bioengineering12060675)
Supplement: Supplementary file 1 [file bioengineering-12-00675-s001.zip]

Archive with 1 entries (1 files):
- bioengineering-3674677-supplementary.xlsx
