# Supplementary material for: A Changepoint Detection-Based General Methodology for Robust Signal Processing: An Application to Understand Preeclampsia’s Mechanisms
Source: Bioengineering (Basel). 2025 Jun 19;12(6):675. doi: 10.3390/bioengineering12060675 (PMC12189793; doi:10.3390/bioengineering12060675)
Supplement: Supplementary file 1 [file bioengineering-12-00675-s001.zip › bioengineering-3674677-supplementary.xlsx]

## Sheet: PANORAMA
WT7				L7
	CRÍAS (n=4)				CRÍAS (n=2)
D1	HEMBRA	1		D3	HEMBRA	1			Hembras WT	Número		Hembras LN	Número		Machos LN	Número
D2	MACHO	2		D4	MACHO	2
D3	MACHO	3							WT7D1	1		L7D3	17		L7D4	27
D4	HEMBRA	4							WT7D4	2		L11D1	18		L8D1	28
									WT14D3	3		L11D2	19		L8D2	29
									WT15D2	4		L12D2	20		L12D1	30
									WT15D3	5		L12D3	21		L13D2	31
WT14				L8								L12D4	22		L13D4	32
	CRÍAS (n=4)				CRÍAS (n=2)				Machos WT	Número		L13D1	23		L13D7	33
D1	MACHO	5		D1	MACHO	3			WT7D2	6		L13D3	24
D3	HEMBRA	6		D2	MACHO	4			WT7D3	7		L13D4	25
D4	MACHO	7							WT14D1	8		L13D8	26
D5	MACHO	8							WT14D4	9
									WT14D5	10
									WT15D1	11
WT15				L11					WT15D4	12
	CRÍAS (n=4)				CRÍAS (n=2)				WT16D1	13
D1	MACHO	9		D1	HEMBRA	5			WT16D3	14
D2	HEMBRA	10		D2	HEMBRA	6			WT16D4	15
D3	HEMBRA	11							WT16D5	16
D4	MACHO	12
WT16				L12
	CRÍAS (n=4)				CRÍAS (n=4)
D1	MACHO	13		D1	MACHO	7
D3	MACHO	14		D2	HEMBRA	8
D4	MACHO	15		D3	HEMBRA	9
D5	MACHO	16		D4	HEMBRA	10
				L13
					CRÍAS (n=7)
				D1	HEMBRA	11
				D2	MACHO	12
				D3	HEMBRA	13
				D4	MACHO	14
				D6	HEMBRA	15
				D7	MACHO	16
				D8	HEMBRA	17
	WT			LNAME
TOTAL	16			17

## Sheet: Pairwise differences
Number	Code	Group	Differences with	Difference with WT	Difference with LNAME			Number	Code	Group	Differences with	Difference with WT	Difference with LNAME
15	WT16D4	WT male	31: 14 WT, and 17 LNAME	2-14, 16	All LNAME			31	L13D2	LNAME male	30: 14 WT, and 16 LNAME	1-11, 13-14, 16	All other LNAME
4	WT15D2 (*)	WT female	30: 14 WT, and 16 LNAME	1-3, 5-7, 9-16	17-25, 27-33			12	WT15D4 (*1)	WT male	29: 13 WT, and 16 LNAME	1-11, 14, 16	All LNAME, except the #31
8	WT14D1 (*)	WT male	30: 14 WT, and 16 LNAME	1-3, 5-7, 9-16	17-25, 27-33			15	WT16D4 (*1)	WT male	29: 13 WT, and 16 LNAME	1-11, 14, 16	All LNAME, except the #31
1	WT7D1	WT female	27: 11 WT, and 16 LNAME	4-8, 10-14, 16	17-28, 30-33			21	L12D3	LNAME female	27: 13 WT, and 14 LNAME	1-5, 7-13, 15	17-19, 22-25, 27-33
3	WT14D3	WT female	26: 12 WT, and 14 LNAME	4-8, 10-16	18-24, 26-28, 30-33			13	WT16D1 (*3)	WT male	23: 10 WT, and 13 LNAME	4-11, 14, 16	17, 19-22, 24-28, 31-33
								23	L13D1 (*3)	LNAME female	23: 11 WT, and 12 LNAME	4-7, 9-12, 14-16	17, 19-22, 24-26, 28, 31-33
29	L8D2	LNAME male	25: 12 WT, and 13 LNAME	4-8, 10-16	18, 20-24, 26-28, 30-33			26	L13D8 (*3)	LNAME female	16: 9 WT, and 7 LNAME	1-4, 9, 11-13, 15	18-19, 23, 27, 29-31
2	WT7D4	WT female	24: 12 WT, and 12 LNAME	4-8, 10-16	18, 20-24, 26-28, 30-31, 33			20	L12D2 (*3)	LNAME female	13: 7 WT, and 6 LNAME	1-3, 11-13, 15	18-19, 23, 29-31
26	L13D8	LNAME female	24: 10 WT, and 16 LNAME	1-3, 6, 9-10, 13-16	17-19, 22-25, 27-33			1	WT7D1 (*2)	WT female	11: 4 WT, and 7 LNAME	12, 14-16	20-22, 24, 26, 31, 33
9	WT14D4	WT male	23: 11 WT, and 12 LNAME	4-5, 7-8, 10-16	18, 20-24, 26-28, 30-31, 33			18	L11D1 (*2)	LNAME female	11: 4 WT, and 7 LNAME	12, 14-16	20-22, 24, 26, 31, 33
25	L13D4	LNAME female	21: 10 WT, and 11 LNAME	1, 4-5, 7-8, 11-15	20-24, 26-28, 30-31, 33			29	L8D2 (*2)	LNAME male	11: 4 WT, and 7 LNAME	12, 14-16	20-22, 24, 26, 31, 33
17	L7D3	LNAME female	20: 10 WT, and 10 LNAME	1, 4-5, 7-8, 11-15	20-24, 26-28, 31, 33
			Warm-to-cold differnces							(*3)	quite similar
		*	Individuals whose signals very similar							(*1), (*2)	very similar

## Sheet: WT
Grupo experimental									Grupo experimental									Grupo experimental									Grupo experimental									Grupo experimental								Grupo experimental
Sexo		HEMBRA							Sexo		MACHO							Sexo		MACHO							Sexo		HEMBRA							Sexo		MACHO						Sexo		HEMBRA
ID Animal	WT7P5D1								ID Animal	WT7P5D2								ID Animal	WT7P5D3								ID Animal	WT7P5D4								ID Animal	WT14P5D1							ID Animal	WT14P5D3
Datos total	824	Time ms	Markers	Roi 1	Roi 2	Roi 3	Roi 4		Datos total	753	Time ms	Markers	Roi 1	Roi 2	Roi 3	Roi 4		Datos total	862	Time ms	Markers	Roi 1	Roi 2	Roi 3	Roi 4		Datos total	1066	Time ms	Markers	Roi 1	Roi 2	Roi 3	Roi 4		Datos total	1249	Time ms	Markers	Roi 1	Roi 2			Datos total	1249	Time ms	Markers	Roi 1	Roi 2
		0	Basal	217.294	213.859	227.879	248.231				0	Basal	227.132	201.073	210.441	238.922				0	Basal	233.123	200.183	230.973	232.904				0	Basal	305.053	253.33	253.698	287.677				0	Basal	171.918	181.844					0	Basal	218.002	201.438
		100	Basal	248.649	229.369	245.518	267.377		Condicion	tiempo ms (celdas)	100	Basal	230.542	228.609	226.849	246.145		Condicion	tiempo ms (celdas)	100	Basal	198.982	199.955	223.09	232.875		Condicion	tiempo ms (celdas)	100	Basal	267.895	229.582	231.139	255.7		Condicion	tiempo ms (celdas)	100	Basal	151.522	183.303			Condicion	tiempo ms (celdas)	100	Basal	204.08	193.336
Condicion	tiempo ms (celdas)	400	Basal	267.358	233.299	249.546	286.627		Basal	0-63399	400	Basal	230.285	206.94	236.124	264.204		Basal	0-68499	400	Basal	233.888	216.415	254.697	264.606		Basal	0-66199	400	Basal	434.373	324.637	336.582	406.443		Basal	0-36499	400	Basal	187.9	182.867			Basal	0-61499 (6-314)	400	Basal	189.641	190.248
Basal	0-63399	600	Basal	265.217	225.759	250.137	260.608		Cold	63499-100097	600	Basal	248.336	227.361	255.474	258.529		Cold	68699-121198	600	Basal	236.795	222.542	242.846	244.674		Cold	66499-168497	600	Basal	327.879	241.803	251.744	322.191		Cold	36599-180597	600	Basal	152.734	205.667			Cold	61599-114598 (315-579)	600	Basal	210.124	177.201
Cold	63499-119198	700	Basal	258.513	221.97	223.415	260.41		Warm	100398-150497	700	Basal	238.315	208.21	219.137	223.743		Warm	121398-172097	700	Basal	284.244	256.635	285.391	302.445		Warm	168597-213096	700	Basal	279.832	241.61	241.843	298.722		Warm	180697-249595	700	Basal	164.572	204.707			Warm	114698-249595 (580-1254)	700	Basal	181.414	176.03
Warm	119498-164497	1000	Basal	232.771	198.168	213.057	205.467				1000	Basal	271.681	216.859	238.483	242.429				1000	Basal	243.302	216.673	273.522	246.706				1000	Basal	324.471	271.156	266.926	297.311				1000	Basal	162.291	202.337					1000	Basal	197.851	198.151
		1100	Basal	220.306	212.377	219.776	228.433				1100	Basal	251.642	238.321	219.352	269.933				1100	Basal	251.877	223.328	246.183	258.21				1100	Basal	368.731	285.003	253.156	322.413				1100	Basal	165.962	184.16					1100	Basal	227.487	221.65
OK		1400	Basal	223.744	221.339	233.124	240.513		OK		1400	Basal	204.53	198.361	209.42	212.3		OK		1400	Basal	198.312	184.359	211.957	239.185		OK		1400	Basal	317.745	237.577	222.683	269.169		OK		1400	Basal	162.312	205.725			NO SIRVE		1400	Basal	241.355	200.218
		1500	Basal	235.788	192.213	237.08	264.183				1500	Basal	236.329	207.73	217.599	234.03				1500	Basal	210.221	201.465	221.819	230.012				1500	Basal	272.82	225.315	237.882	284.042				1500	Basal	170.955	204.963					1500	Basal	215.31	178.619
		1700	Basal	244.812	207.882	222.273	242.198				1700	Basal	237.354	250.43	240.005	258.939				1700	Basal	219.077	211.946	261.712	234.59				1700	Basal	306.818	258.772	263.979	284.9				1700	Basal	170.098	202.469					1700	Basal	205.088	159.13
		2000	Basal	243.606	213.416	255.341	260.154				2000	Basal	213.006	205.212	185.432	224.767				2000	Basal	185.19	172.645	240.925	225.675				2000	Basal	333.165	224.128	243.804	333.918				2000	Basal	156.854	190.832					2000	Basal	207.339	197.667
		2200	Basal	246.449	225.26	227.981	234.279				2200	Basal	235.316	196.585	195.622	240.346				2200	Basal	216.026	203.336	236.002	225.5				2200	Basal	279.385	209.478	215.397	260.519				2200	Basal	162.63	189.373					2200	Basal	227.901	197.497
		2400	Basal	208.36	167.912	203.691	235.683				2400	Basal	210.864	212.11	192.054	230.604				2400	Basal	242.118	229.592	251.64	271.445				2400	Basal	379.796	288.308	302.82	360.571				2400	Basal	153.842	191.617					2400	Basal	213.571	169.291
		2500	Basal	187.751	182.447	220.022	223.325				2500	Basal	228.504	197.712	212.241	249.775				2500	Basal	221.252	203.482	239.208	258.802				2500	Basal	312.092	263.186	254.227	323.738				2500	Basal	176.611	218.001					2500	Basal	242.978	193.296
		2700	Basal	218.655	206.382	209.609	214.723				2700	Basal	240.386	197.643	226.03	248.629				2700	Basal	226.377	211.837	245.483	257.243				2700	Basal	333.604	243.777	260.272	317.644				2700	Basal	186.848	206.915					2700	Basal	212.554	200.237
		3000	Basal	227.848	230.597	237.104	249.887				3000	Basal	212.913	199.074	197.754	220.828				3000	Basal	234.083	233.29	261.983	251.38				3000	Basal	305.897	235.304	230.122	286.167				3000	Basal	162.562	193.061					3000	Basal	197.913	192.205
		3100	Basal	252.463	225.411	233.238	243.229				3100	Basal	211.082	178.355	206.491	231.481				3100	Basal	222.169	185.344	226.673	240.467				3100	Basal	320.757	258.978	226.902	294.945				3100	Basal	152.131	186.686					3100	Basal	200.962	163.872
		3200	Basal	269.221	211.219	243.924	245.749				3200	Basal	214.618	198.129	202.009	225.016				3200	Basal	249.596	214.448	243.244	240.862				3200	Basal	323.375	226.281	239.078	298.215				3200	Basal	175.675	199.59					3200	Basal	217.989	200.719
		3400	Basal	242.903	198.4	235.1	248.535				3400	Basal	253.709	239.903	247.676	259.882				3400	Basal	225.424	215.661	286.818	248.563				3400	Basal	264.6	228.062	208.982	243.014				3400	Basal	188.029	206.638					3400	Basal	218.123	195.669
		3700	Basal	216.943	199.332	234.761	233.524				3700	Basal	212.088	200.894	213.129	235.621				3700	Basal	213.027	196.968	245.053	231.675				3700	Basal	304.88	237.897	236.042	277.577				3700	Basal	205.624	200.993					3700	Basal	246.134	190.755
		4000	Basal	221.417	206.773	220.277	212.502				4000	Basal	274.346	205.25	260.681	250.082				4000	Basal	227.212	218.067	253.735	245.211				4000	Basal	340.99	243.773	270.972	311.306				4000	Basal	185.917	180.676					4000	Basal	266.22	260.408
		4100	Basal	211.314	207.062	223.621	230.236				4100	Basal	233.647	217.269	230.977	270.935				4100	Basal	297.847	280.219	367.252	309.625				4100	Basal	321.75	238.997	244.41	289.942				4100	Basal	193.356	179.331					4100	Basal	210.308	185.431
		4500	Basal	234.313	224.341	232.523	238.105				4500	Basal	220.387	194.988	205.158	225.327				4500	Basal	263.378	227.255	267.054	255.331				4500	Basal	282.978	228.333	232.289	277.522				4500	Basal	176.515	205.834					4500	Basal	216.295	204.55
		4600	Basal	243.496	209.876	220.072	262.553				4600	Basal	237.075	232.609	233.749	254.124				4600	Basal	220.472	219.682	221.846	262.825				4600	Basal	291.388	264.461	252.241	273.231				4600	Basal	174.924	185.711					4600	Basal	223.915	211.896
		4700	Basal	241.278	232.055	242.781	248.223				4700	Basal	242.61	229.606	246.439	261.69				4700	Basal	242.42	200.039	233.609	217.555				4700	Basal	336.804	265.288	254.494	334.087				4700	Basal	194.037	190.909					4700	Basal	230.424	206.909
		5100	Basal	242.899	228.987	261.362	243.243				5100	Basal	224.667	216.505	216.28	239.735				5100	Basal	209.042	195.092	259.709	227.15				5100	Basal	290.297	209.338	219.292	274.893				5100	Basal	131.482	183.328					5100	Basal	198.552	199.23
		5400	Basal	230.662	194.778	248.977	241.648				5400	Basal	249.934	251.006	236.692	266.795				5400	Basal	245.015	234.956	264.248	252.832				5400	Basal	326.757	258.485	239.759	297.772				5400	Basal	163.08	183.79					5400	Basal	211.99	188.731
		5500	Basal	226.34	202.057	210.198	212.87				5500	Basal	213.192	199.898	216.993	228.641				5500	Basal	217.489	211.853	247.548	243.599				5500	Basal	321.767	264.353	247.176	322.191				5500	Basal	194.216	211.381					5500	Basal	207.968	203.53
		5600	Basal	253.317	234.345	243.373	239.361				5600	Basal	242.362	209.508	219.162	225.026				5600	Basal	204.953	175.915	226.348	231.373				5600	Basal	275.762	224.361	212.474	277.004				5600	Basal	191.284	220.831					5600	Basal	231.348	216.663
		5700	Basal	211.787	182.488	203.742	222.762				5700	Basal	240.397	212.572	240.027	234.93				5700	Basal	211.447	194.535	228.739	218.521				5700	Basal	302.999	224.642	226.669	270.583				5700	Basal	205.029	229.748					5700	Basal	240.957	199.152
		6100	Basal	244.613	196.019	252.898	237.15				6100	Basal	238.495	195.169	207.726	223.479				6100	Basal	224.79	229.233	243.918	235.39				6100	Basal	339.715	294.086	268.215	326.635				6100	Basal	179.225	179.293					6100	Basal	201.709	163.284
		6200	Basal	240.053	221.682	225.82	259.661				6200	Basal	196.588	211.065	192.372	214.377				6200	Basal	187.019	203.909	211.722	231.367				6200	Basal	315.52	245.878	244.692	326.909				6200	Basal	157.835	216.097					6200	Basal	209.881	177.056
		6500	Basal	240.525	211.408	263.397	232.952				6500	Basal	219.88	180.847	209.204	222.202				6500	Basal	223.371	217.75	241.461	253.42				6500	Basal	394.5	308.154	352.776	384.523				6500	Basal	185.846	209.223					6500	Basal	201.94	198.97
		6600	Basal	245.034	195.492	222.897	222.448				6600	Basal	256.01	222.178	234.04	250.554				6600	Basal	303.286	267.321	307.045	298.042				6600	Basal	306.361	256.082	235.328	287.504				6600	Basal	176.858	222.579					6600	Basal	221.204	190.221
		6700	Basal	220.732	219.25	224.437	206.924				6700	Basal	231.665	188.941	193.867	235.436				6700	Basal	284.188	253.006	289.896	298.655				6700	Basal	345.731	249.925	253.213	331.756				6700	Basal	190.275	222.254					6700	Basal	216.454	183.625
		7000	Basal	214.685	207.633	206.118	218.94				7000	Basal	256.935	232.147	216.308	257.507				7000	Basal	208.056	206.236	241.366	236.719				7000	Basal	272.712	217.798	220.933	282.966				7000	Basal	144.651	179.987					7000	Basal	217.263	199.939
		7100	Basal	218.835	206.618	210.651	238.618				7100	Basal	226.306	215.826	233.776	247.448				7100	Basal	216.952	224.446	242.265	251.1				7100	Basal	289.158	264.922	242.92	290.944				7100	Basal	155.61	215.095					7100	Basal	191.5	171.519
		7200	Basal	226.473	221.203	266.36	233.241				7200	Basal	204.956	196.442	211.335	201.886				7200	Basal	256.89	217.952	266.195	265.928				7200	Basal	293.008	266.499	245.218	328.581				7200	Basal	145.789	206.598					7200	Basal	183.018	183.725
		7500	Basal	248.18	209.593	211.262	246.668				7500	Basal	250.285	209.651	247.815	234.806				7500	Basal	217.576	181.178	208.582	224.046				7500	Basal	340.662	261.889	247.597	304.047				7500	Basal	151.843	210.586					7500	Basal	190.396	178.149
		7600	Basal	257.078	247.549	233.096	229.174				7600	Basal	209.829	209.12	250.309	259.054				7600	Basal	210.199	203.819	240.621	224.838				7600	Basal	291.925	233.158	238.734	253.818				7600	Basal	120.564	194.025					7600	Basal	206.246	185.52
		8000	Basal	217.875	186.215	210.087	203.958				8000	Basal	211.828	192.011	220.297	226.069				8000	Basal	240.872	185.571	260.93	242.599				8000	Basal	344.805	238.614	256.736	334.424				8000	Basal	151.557	203.805					8000	Basal	233.759	192.69
		8100	Basal	199.287	181.38	212.134	204.595				8100	Basal	237.493	210.582	234.347	248.305				8100	Basal	230.206	221.67	234.687	259.068				8100	Basal	313.894	276.947	230.954	315.203				8100	Basal	162.326	231.979					8100	Basal	234.884	216.567
		8500	Basal	242.941	208.191	207.268	224.806				8500	Basal	197.882	193.56	186.838	222.944				8500	Basal	258.889	231.956	253.271	253.866				8500	Basal	306.489	218.797	217.112	293.68				8500	Basal	127.686	216.367					8500	Basal	226.448	213.66
		8600	Basal	208.275	200.064	216.014	229.788				8600	Basal	236.162	208.462	235.32	231.199				8600	Basal	238.717	220.973	269.509	245.769				8600	Basal	270.836	254.244	226.316	270.267				8600	Basal	121.757	206.249					8600	Basal	208.918	153.288
		8700	Basal	224.094	187.429	231.941	224.481				8700	Basal	235.419	213.655	231.388	253.669				8700	Basal	254.069	227.353	228.972	279.466				8700	Basal	309.013	252.604	266.05	293.973				8700	Basal	156.11	178.112					8700	Basal	182.364	184.209
		9100	Basal	220.816	195.696	242.087	231.563				9100	Basal	224	200.339	214.149	223.476				9100	Basal	255.338	223.785	244.934	252.604				9100	Basal	283.846	241.477	236.864	266.624				9100	Basal	151.256	183.831					9100	Basal	196.186	167.836
		9200	Basal	262.82	228.484	235.592	205.799				9200	Basal	223.765	217.486	218.993	231.575				9200	Basal	219.025	183.259	234.556	222.346				9200	Basal	303.395	249.102	227.758	289.505				9200	Basal	156.434	211.522					9200	Basal	231.512	210.457
		9400	Basal	200.934	193.496	215.661	223.28				9400	Basal	286.214	225.519	231.648	279.325				9400	Basal	235.816	247.786	259.037	253.287				9400	Basal	342.379	281.629	254.849	308.294				9400	Basal	194.544	220.704					9400	Basal	221.761	205.58
		9600	Basal	202.658	179.823	219.871	202.681				9600	Basal	238.927	214.788	229.026	261.531				9600	Basal	238.448	229.245	256.176	263.691				9600	Basal	261.242	230.703	215.754	267.209				9600	Basal	159.637	175.615					9600	Basal	216.072	179.236
		9700	Basal	208.708	207.503	227.848	233.844				9700	Basal	210.505	185.161	213.797	229.647				9700	Basal	252.048	240.098	259.434	267.093				9700	Basal	258.706	234.465	206.879	262.832				9700	Basal	145.392	173.813					9700	Basal	212.842	170.793
		10000	Basal	218.206	205.424	212.469	235.102				10000	Basal	223.443	218.744	235.917	221.422				10000	Basal	227.14	229.244	242.452	241.218				10000	Basal	344.798	253.926	263.265	340.003				10000	Basal	144.532	202.848					10000	Basal	216.398	181.291
		10200	Basal	248.746	227.496	229.94	230.698				10200	Basal	232.059	210.956	203.475	220.839				10200	Basal	225.386	223.712	283.812	259.559				10200	Basal	358.022	269.193	247.256	339.068				10200	Basal	163.069	211.767					10200	Basal	237.302	205.9
		10400	Basal	232.916	209.72	263.356	252.582				10400	Basal	244.064	209.127	238.987	254.116				10400	Basal	254.431	213.191	255.163	261.342				10400	Basal	292.28	237.011	242.873	282.627				10400	Basal	203.231	213.075					10400	Basal	236.29	207.694
		10500	Basal	223.453	199.003	239.248	236.438				10500	Basal	247.123	218.799	260.468	259.261				10500	Basal	207.946	189.814	225.208	230.24				10500	Basal	319.381	265.502	249.785	292.76				10500	Basal	185.043	189.89					10500	Basal	201.266	187.174
		10700	Basal	284.581	227.475	244.035	251.167				10700	Basal	209.888	212.941	246.748	245.045				10700	Basal	237.003	196.205	229.624	239.174				10700	Basal	325.647	277.733	274.322	321.777				10700	Basal	154.504	176.752					10700	Basal	207.642	179.617
		11000	Basal	210.154	197.272	220.809	218.233				11000	Basal	229.198	191.701	204.14	203.065				11000	Basal	256.01	226.972	259.244	288.576				11000	Basal	269.755	233.844	227.463	254.285				11000	Basal	156.897	205.782					11000	Basal	274.199	246.331
		11100	Basal	222.259	192.492	211.142	196.732				11100	Basal	234.84	221.061	243.043	253.577				11100	Basal	206.951	208.914	227.241	225.816				11100	Basal	297.892	244.742	226.736	280.076				11100	Basal	178.685	193.846					11100	Basal	223.84	184.931
		11200	Basal	247.813	212.178	250.471	229.75				11200	Basal	198.639	211.611	185.881	223.372				11200	Basal	224.748	228.045	243.218	262.112				11200	Basal	348.363	262.004	230.74	337.015				11200	Basal	189.802	198.783					11200	Basal	211.76	214.554
		11500	Basal	252.241	201.076	222.595	239.657				11500	Basal	217.754	209.469	223.149	240.418				11500	Basal	257.415	242.653	253.38	269.81				11500	Basal	299.457	244.461	236.626	316.483				11500	Basal	185.803	177.082					11500	Basal	240.385	216.383
		11700	Basal	258.807	213.885	243.222	259.876				11700	Basal	245.108	230.923	227.747	239.314				11700	Basal	234.563	222.873	225.524	254.215				11700	Basal	296.591	233.513	213.917	270.659				11700	Basal	174.534	212.891					11700	Basal	221.93	206.805
		12109	Basal	218.332	191.394	229.398	222.102				12109	Basal	203.984	201.919	212.565	215.583				12109	Basal	239.924	216.753	237.983	223.48				12109	Basal	357.626	282.418	251.939	308.66				12109	Basal	133.694	203.099					12109	Basal	180.194	180.844
		12200	Basal	216.033	196.367	195.744	216.693				12200	Basal	230.399	214.288	211.128	241.605				12200	Basal	229.491	211.954	243.751	286.445				12200	Basal	332.365	235.345	256.866	299.306				12200	Basal	215.282	180.816					12200	Basal	179.792	194.471
		12400	Basal	217.509	193.135	229.603	234.365				12400	Basal	258.759	227.186	220.165	262.981				12400	Basal	221.819	208.899	207.427	234.576				12400	Basal	303.947	221.775	238.788	262.673				12400	Basal	186.362	249.222					12400	Basal	177.904	170.687
		12600	Basal	222.075	205.175	207.168	221.853				12600	Basal	200.62	194.673	195.22	200.932				12600	Basal	241.768	231.22	243.094	259.905				12600	Basal	300.673	228.204	241.188	320.848				12600	Basal	173.096	177.642					12600	Basal	216.133	187.276
		12700	Basal	221.668	204.636	214.279	210.806				12700	Basal	222.597	183.817	211.747	214.955				12700	Basal	237.525	210.751	246	245.687				12700	Basal	363.84	272.868	262.524	326.32				12700	Basal	161.31	209.808					12700	Basal	227.903	218.686
		13100	Basal	245.971	232.403	253.272	279.487				13100	Basal	240.094	248.016	233.632	252.984				13100	Basal	222.591	184.694	230.977	217.686				13100	Basal	314.353	230.545	231.911	281.265				13100	Basal	184.114	220.731					13100	Basal	238.187	231.287
		13200	Basal	256.397	219.106	226.715	239.861				13200	Basal	250.919	209.073	256.34	248.701				13200	Basal	211.699	195.459	225.601	228.86				13200	Basal	279.031	251.906	212.816	312.452				13200	Basal	208.253	210.181					13200	Basal	202.5	194.798
		13400	Basal	222.317	208.501	209.931	212.354				13400	Basal	208.456	192.013	217.43	245.109				13400	Basal	232.126	226.098	274.358	269.678				13400	Basal	326.877	277.508	280.997	343.068				13400	Basal	181.988	203.906					13400	Basal	200.218	171.665
		13600	Basal	226.555	214.032	203.458	229.513				13600	Basal	252.911	217.57	255.935	266.691				13600	Basal	245.534	248.971	270.739	281.789				13600	Basal	297.601	231.924	209.788	293.239				13600	Basal	170.267	194.955					13600	Basal	277.448	281.489
		13700	Basal	226.929	179.843	235.762	231.182				13700	Basal	231.553	220.77	228.825	250.053				13700	Basal	243.838	212.059	233.959	232.983				13700	Basal	254.217	217.555	220.061	255.407				13700	Basal	144.802	193.125					13700	Basal	209.592	185.306
		14100	Basal	233.049	216.425	231.244	266.081				14100	Basal	244.134	200.174	199.909	256.448				14100	Basal	219.741	218.822	257.876	259.059				14100	Basal	344.189	259.757	266.47	323.816				14100	Basal	170.353	243.473					14100	Basal	234.205	205.759
		14200	Basal	234.549	191.582	252.406	241.364				14200	Basal	263.895	227.19	221.03	271.025				14200	Basal	249.163	231.026	270.753	290.849				14200	Basal	349.193	270.226	252.175	306.755				14200	Basal	159.812	216.816					14200	Basal	213.965	197.056
		14400	Basal	263.715	233.688	258.584	251.957				14400	Basal	179.594	195.263	202.421	222.142				14400	Basal	209.889	206.922	241.722	255.739				14400	Basal	281.899	214.325	215.873	276.51				14400	Basal	153.952	204.82					14400	Basal	187.214	179.806
		14500	Basal	260.241	221.222	233.952	229.818				14500	Basal	227.975	207.618	213.279	233.825				14500	Basal	239.86	211.718	239.16	261.19				14500	Basal	289.147	242.46	228.928	282.996				14500	Basal	169.203	183.533					14500	Basal	191.121	165.611
		14704	Basal	235.139	212.04	249.939	238.963				14704	Basal	252.067	223.982	229.879	241.005				14704	Basal	241.037	230.523	238.401	254.843				14704	Basal	299.408	217.82	240.007	304.877				14704	Basal	179.952	191.668					14704	Basal	192.517	203.905
		15100	Basal	229.533	197.949	209.844	190.234				15100	Basal	219.514	220.497	214.768	239.944				15100	Basal	202.014	216.641	239.527	263.161				15100	Basal	366.754	312.411	313.041	317.045				15100	Basal	187.679	216.426					15100	Basal	216.848	193.142
		15200	Basal	236.305	196.666	221.818	212.851				15200	Basal	262.194	235.347	245.766	242.35				15200	Basal	232.686	230.924	233.755	257.561				15200	Basal	335.157	236.81	262.236	273.353				15200	Basal	160.799	203.576					15200	Basal	224.195	226.897
		15400	Basal	241.042	197.386	230.813	220.964				15400	Basal	256.295	213.01	230.618	261.45				15400	Basal	206.967	187.225	214.143	233.203				15400	Basal	340.155	255.883	263.507	321.878				15400	Basal	191.148	211.342					15400	Basal	242.228	209.086
		15500	Basal	248.5	211.526	234.234	248.734				15500	Basal	199.314	206.578	204.368	233.265				15500	Basal	206.234	220.518	201.497	234.297				15500	Basal	308.2	228.167	223.911	260.579				15500	Basal	213.166	203.01					15500	Basal	187.539	186.17
		15700	Basal	245.033	195.698	222.592	235.64				15700	Basal	212.44	210.81	197.665	213.563				15700	Basal	213.096	218.138	238.333	260.883				15700	Basal	292.015	254.876	221.016	280.068				15700	Basal	182.379	192.666					15700	Basal	188.57	187.863
		16000	Basal	245.344	198.115	228.568	230.226				16000	Basal	246.837	231.266	251.713	239.109				16000	Basal	241.657	232.15	242.811	244.714				16000	Basal	313.794	255.468	216.879	299.057				16000	Basal	162.53	221.264					16000	Basal	316.882	296.972
		16100	Basal	249.713	206.575	211.371	222.247				16100	Basal	238.377	241.314	219.289	256.501				16100	Basal	247.321	210.255	211.748	226.634				16100	Basal	278.446	216.709	210.002	271.586				16100	Basal	173.147	218.415					16100	Basal	238.405	198.624
		16400	Basal	205.06	188.293	217.642	225.615				16400	Basal	215.491	197.669	201.325	220.931				16400	Basal	212.098	201.67	248.256	244.916				16400	Basal	293.664	250.514	233.212	284.622				16400	Basal	168.703	199.07					16400	Basal	262.155	217.864
		16500	Basal	232.117	218.866	241.985	233.805				16500	Basal	217.243	193.889	217.533	238.371				16500	Basal	236.648	227.056	289.091	264.439				16500	Basal	322.783	283.075	254.658	304.593				16500	Basal	189.374	196.253					16500	Basal	210.799	182.662
		16700	Basal	224.267	183.584	216.928	238.868				16700	Basal	243.552	246.959	221.802	257.967				16700	Basal	236.68	224.357	263.057	236.895				16700	Basal	323.423	262.001	252.012	341.62				16700	Basal	172.218	205.967					16700	Basal	203.73	180.878
		17000	Basal	248.893	218.556	230.951	254.779				17000	Basal	233.533	200.08	240.513	226.645				17000	Basal	243.16	225.176	250.638	256.247				17000	Basal	302.965	239.45	257.128	274.526				17000	Basal	181.058	181.406					17000	Basal	206.949	183.231
		17100	Basal	273.559	226.503	243.437	252.316				17100	Basal	239.286	221.324	218.139	235.791				17100	Basal	253.851	239.603	278.851	277.99				17100	Basal	325.638	233.526	229.061	297.663				17100	Basal	189.908	217.945					17100	Basal	210.174	210.846
		17500	Basal	211.027	191.913	218.816	216.479				17500	Basal	252.791	216.792	224.737	237.368				17500	Basal	247.996	255.333	269.923	244.626				17500	Basal	363.783	298.043	314.089	355.136				17500	Basal	147.694	186.003					17500	Basal	244.68	217.529
		17600	Basal	201.933	169.817	207.001	216.05				17600	Basal	222.51	195.08	218.633	231.34				17600	Basal	222.822	219.272	241.862	245.292				17600	Basal	283.287	239.481	215.761	269.489				17600	Basal	150.697	184.537					17600	Basal	246.262	226.171
		17700	Basal	200.907	191.583	200.454	232.434				17700	Basal	218.037	197.268	222.152	231.78				17700	Basal	230.144	218.158	250.144	246.289				17700	Basal	293.391	213.605	247.714	278.267				17700	Basal	186.854	221.473					17700	Basal	219.815	190.052
		18100	Basal	275.655	264.589	288.874	268.738				18100	Basal	217.066	187.845	200.354	227.152				18100	Basal	231.543	207.306	235.485	227.153				18100	Basal	343.004	223.979	233.837	283.715				18100	Basal	165.974	205.408					18100	Basal	197.905	176.615
		18200	Basal	268.397	225.556	249.029	231.761				18200	Basal	232.945	227.171	212.474	275.949				18200	Basal	226.241	207.243	235.232	220.762				18200	Basal	272.168	207.937	226.884	250.189				18200	Basal	170.781	232.231					18200	Basal	204.55	194.631
		18400	Basal	241.184	213.604	251.82	249.963				18400	Basal	244.784	222.978	248.516	254.536				18400	Basal	247.607	230.657	270.555	278.324				18400	Basal	295.239	266.298	244.481	288.928				18400	Basal	161.009	207.586					18400	Basal	217.562	190.718
		18499	Basal	215.068	206.506	230.185	222.49				18499	Basal	245.876	223.321	239.041	248.249				18499	Basal	245.176	237.43	261.665	279.022				18499	Basal	334.058	281.054	223.295	327.864				18499	Basal	175.501	180.863					18499	Basal	224.368	223.722
		18600	Basal	216.539	205.768	229.666	208.933				18600	Basal	190.189	199.409	209.477	214.01				18600	Basal	229.466	219.196	227.729	250.763				18600	Basal	295.815	255.318	230.159	303.726				18600	Basal	153.612	190.846					18600	Basal	231.895	237.328
		19000	Basal	214.586	190.81	212.594	217.47				19000	Basal	217.253	234.973	218.45	230.228				19000	Basal	255.411	221.816	259.959	276.615				19000	Basal	296.991	234.827	220.945	290.94				19000	Basal	147.779	222.612					19000	Basal	195.67	168.669
		19100	Basal	209.688	200.41	226.24	239.794				19100	Basal	251.021	245.219	243.222	291.472				19100	Basal	235.786	218.884	246.323	275.262				19100	Basal	298.933	247.106	234.596	295.253				19100	Basal	185.772	209.84					19100	Basal	183.403	168.339
		19400	Basal	228.455	219.929	228.309	242.129				19400	Basal	223.824	200.825	215.389	239.02				19400	Basal	209.177	221.485	249.923	244.365				19400	Basal	320.794	254.619	270.883	316.684				19400	Basal	160.439	225.285					19400	Basal	218.924	205.421
		19499	Basal	239.893	204.917	243.878	230.613				19499	Basal	229.359	231.979	227.119	249.238				19499	Basal	253.194	215.254	267.144	263.932				19499	Basal	257.585	207.814	235.515	250.338				19499	Basal	194.173	184.152					19499	Basal	227.466	218.557
		19700	Basal	265.276	207.177	230.983	242.875				19700	Basal	239.498	254.989	248.874	260.758				19700	Basal	235.776	244.974	252.894	258.93				19700	Basal	318.507	236.185	225.574	293.743				19700	Basal	167.444	192.516					19700	Basal	257.481	213.44
		20100	Basal	200.639	191.317	193.468	207.482				20100	Basal	209.808	181.597	184.135	211.549				20100	Basal	253.221	268.649	272.099	304.824				20100	Basal	271.428	229.429	235.72	256.458				20100	Basal	180.889	199.739					20100	Basal	231.397	211.938
		20200	Basal	205.951	197.185	207.671	196.51				20200	Basal	228.017	214.973	231.33	244.645				20200	Basal	246.155	235.499	247.297	237.306				20200	Basal	283.975	241.021	239.487	284.698				20200	Basal	182.246	217.245					20200	Basal	230.776	183.435
		20400	Basal	215.294	208.785	208.425	231.695				20400	Basal	269.852	218.562	237.621	273.618				20400	Basal	265.268	242.983	261.586	276.7				20400	Basal	341.494	252.649	251.838	316.565				20400	Basal	198.275	195.237					20400	Basal	205.806	181.384
		20499	Basal	243.781	223.582	229.464	234.777				20499	Basal	236.601	224.871	218.961	252.354				20499	Basal	242.827	208.934	235.472	260.132				20499	Basal	305.984	261.84	283.146	316.953				20499	Basal	170.207	229.56					20499	Basal	206.675	197.97
		20699	Basal	245.75	206.012	235.364	241.906				20699	Basal	215.149	177.984	197.776	210.556				20699	Basal	200.767	215.046	241.093	249.88				20699	Basal	288.541	216.136	206.98	290.626				20699	Basal	172.307	203.919					20699	Basal	241.354	238.243
		21000	Basal	227.286	207.921	217.568	218.715				21000	Basal	221.437	230.772	220.235	240.508				21000	Basal	246.865	218.259	263.636	250.705				21000	Basal	288.088	231.324	225.245	294.703				21000	Basal	192.166	217.231					21000	Basal	232.818	195.422
		21200	Basal	196.24	188.152	208.202	217.506				21200	Basal	230.041	217.979	221.119	238.625				21200	Basal	212.355	211.853	231.703	243.494				21200	Basal	289.345	255.826	248.302	301.542				21200	Basal	211.394	220.533					21200	Basal	231.655	183.88
		21400	Basal	205.634	185.168	204.042	227.392				21400	Basal	236.993	228.076	213.412	241.668				21400	Basal	221.771	223.484	247.833	257.392				21400	Basal	288.031	210.186	225.384	251.936				21400	Basal	158.647	209.801					21400	Basal	180.448	177.223
		21600	Basal	231.776	194.496	195.393	218.224				21600	Basal	256.549	219.432	225.765	241.444				21600	Basal	264.144	247.09	259.473	265.233				21600	Basal	285.012	262.705	243.123	274.22				21600	Basal	149.746	173.326					21600	Basal	181.043	189.524
		21700	Basal	249.462	207.698	209.557	229.447				21700	Basal	259.881	247.736	205.82	255.002				21700	Basal	239.693	227.374	267.42	275.098				21700	Basal	305.982	244.434	231.259	290.523				21700	Basal	137.45	168.015					21700	Basal	194.281	191.469
		22000	Basal	241.175	224.392	248.161	263.269				22000	Basal	249.602	207.776	238.817	238.97				22000	Basal	254.253	234.849	253.587	253.729				22000	Basal	330.234	220.487	214.778	265.808				22000	Basal	170.75	200.636					22000	Basal	237.137	207.269
		22100	Basal	261.89	225.7	252.377	236.593				22100	Basal	220.815	212.246	236.117	244.939				22100	Basal	267.656	232.36	264.713	253.532				22100	Basal	287.598	226.476	216.091	265.028				22100	Basal	178.387	209.703					22100	Basal	231.966	214.123
		22400	Basal	253.396	237.752	233.637	237.701				22400	Basal	247.207	214.78	233.899	245.357				22400	Basal	215.234	216.534	235.519	216.722				22400	Basal	321.674	272.198	234.341	295.513				22400	Basal	164.96	203.882					22400	Basal	212.529	184.08
		22499	Basal	237.577	186.372	209.446	217.883				22499	Basal	189.426	172.364	201.159	220.688				22499	Basal	213.878	197.693	241.231	231.512				22499	Basal	347.51	253.022	254.944	306.865				22499	Basal	133.578	185.756					22499	Basal	201.827	172.1
		22600	Basal	218.776	213.598	256.041	221.001				22600	Basal	214.962	228.376	230.678	269.201				22600	Basal	229.821	223.003	227.205	258.343				22600	Basal	285.256	234.374	241.152	299.399				22600	Basal	146.57	161.912					22600	Basal	205.718	172.759
		23000	Basal	221.866	197.09	222.321	211.78				23000	Basal	219.533	187.02	199.549	223.037				23000	Basal	236.229	230.892	263.165	256.097				23000	Basal	322.179	237.54	243.361	303.278				23000	Basal	151.867	227.964					23000	Basal	221.367	183.15
		23100	Basal	233.405	206.148	225.987	246.415				23100	Basal	242.065	204.244	199.121	255.475				23100	Basal	248.113	242.903	238.269	269.922				23100	Basal	324.007	236.429	249.694	325.55				23100	Basal	180.201	212.133					23100	Basal	219.345	228.027
		23400	Basal	257.017	205.377	237.102	242.914				23400	Basal	232.597	253.426	233.803	264.154				23400	Basal	243.987	236.125	231.797	265.076				23400	Basal	290.365	212.329	212.885	267.466				23400	Basal	139.885	198.343					23400	Basal	234.001	219.532
		23599	Basal	252.039	225.28	254.92	250.855				23599	Basal	239.063	218.203	254.845	265.526				23599	Basal	252.997	236.232	271.196	264.786				23599	Basal	305.044	232.272	225.074	298.454				23599	Basal	167.26	207.493					23599	Basal	220.213	219.108
		23700	Basal	216.96	192.607	225.483	223.742				23700	Basal	231.867	213.832	219.461	215.153				23700	Basal	253.551	242.604	239.205	252.025				23700	Basal	318.786	265.895	258.859	307.597				23700	Basal	172.86	172.815					23700	Basal	209.454	191.061
		24000	Basal	219.744	200.379	217.686	196.082				24000	Basal	222.758	216.01	223.61	241.599				24000	Basal	254.523	243.156	270.089	263.162				24000	Basal	273.211	210.676	189.447	250.147				24000	Basal	150.768	207.204					24000	Basal	207.928	177.346
		24099	Basal	229.085	205.476	205.754	241.12				24099	Basal	234.542	199.093	226.814	260.877				24099	Basal	219.711	189.014	225.015	220.732				24099	Basal	281.999	220.075	213.171	263.213				24099	Basal	187.226	215.604					24099	Basal	207.391	191.675
		24400	Basal	258.235	200.446	212.071	248.924				24400	Basal	245.226	222.325	235.554	261.945				24400	Basal	208.203	202.907	233.572	231.531				24400	Basal	286.9	231.479	234.177	284.713				24400	Basal	168.531	216.38					24400	Basal	244.76	200.863
		24600	Basal	239.638	236.192	250.972	256.052				24600	Basal	226.595	211.484	189.389	227.143				24600	Basal	250.296	234.264	253.921	280.705				24600	Basal	314.251	227.335	224.464	305.827				24600	Basal	120.712	195.915					24600	Basal	240.301	201.063
		24699	Basal	242.847	204.3	234.637	237.776				24699	Basal	248.405	240.006	238.026	255.644				24699	Basal	237.876	218.186	245.547	253.914				24699	Basal	263.538	213.903	202.74	269.372				24699	Basal	158.456	202.613					24699	Basal	208.199	224.51
		25000	Basal	224.72	198.42	217.341	198.89				25000	Basal	232.989	206.27	227.477	229.305				25000	Basal	227.254	187.774	224.8	242.455				25000	Basal	313.006	267.457	241.21	283.61				25000	Basal	133.45	187.19					25000	Basal	236.456	218.06
		25099	Basal	210.722	188.553	228.345	194.908				25099	Basal	223.722	189.534	212.245	246.126				25099	Basal	222.118	207.359	224.318	234.047				25099	Basal	288.098	229.423	225.429	289.085				25099	Basal	138.578	180.563					25099	Basal	226.029	213.433
		25399	Basal	210.917	197.175	229.855	204.578				25399	Basal	239.404	233.92	230.677	264.208				25399	Basal	252.603	240.322	268.412	262.702				25399	Basal	288.781	244.543	229.64	265.948				25399	Basal	179.047	245.423					25399	Basal	218.222	212.817
		25499	Basal	223.382	199.118	224.224	225.826				25499	Basal	232.889	230.115	237.618	277.74				25499	Basal	245.292	231.556	247.837	244.396				25499	Basal	311.197	259.229	250.083	307.496				25499	Basal	151.888	196.254					25499	Basal	239.822	221.935
		25700	Basal	243.187	206.053	226.377	230.578				25700	Basal	221.476	199.504	199.044	226.32				25700	Basal	223.399	182.411	214.718	208.308				25700	Basal	337.561	285.65	262.538	324.426				25700	Basal	142.759	183.084					25700	Basal	248.701	214.659
		26000	Basal	219.107	198.743	204.673	215.77				26000	Basal	272.327	273.55	281.866	308.302				26000	Basal	254.535	221.772	258.551	257.733				26000	Basal	327.61	268.555	269.914	321.915				26000	Basal	141.69	192.856					26000	Basal	192.33	187.047
		26099	Basal	192.779	168.52	206.496	201.221				26099	Basal	235.083	217.434	232.657	249.184				26099	Basal	240.472	245.808	255.398	280.293				26099	Basal	307.055	268.412	253.851	330.411				26099	Basal	147.696	201.157					26099	Basal	199.998	172.236
		26400	Basal	204.165	197.298	229.867	247.009				26400	Basal	237.653	211.143	219.852	225.173				26400	Basal	203.395	230.709	237.401	242.993				26400	Basal	278.496	222.448	230.362	269.282				26400	Basal	174.227	206.468					26400	Basal	237.671	218.793
		26500	Basal	209.114	182.954	204.202	240.511				26500	Basal	241.13	214.981	232.071	248.425				26500	Basal	229.664	211.315	240.395	224.048				26500	Basal	276.626	222.461	213.571	243.057				26500	Basal	145.31	216.841					26500	Basal	216.611	220.292
		26699	Basal	212.288	210.074	213.985	229.947				26699	Basal	234.11	230.792	250.249	244.781				26699	Basal	264.133	246.807	246.88	246.531				26699	Basal	307.5	232.266	243.515	283.046				26699	Basal	172.356	195.474					26699	Basal	221.881	215.984
		26999	Basal	257.347	215.206	233.292	231.595				26999	Basal	230.13	209.064	201.676	212.589				26999	Basal	210.812	188.673	218.559	233.472				26999	Basal	333.859	238.78	253.719	333.518				26999	Basal	174.873	212.013					26999	Basal	206.433	171.452
		27099	Basal	240.628	209.279	223.432	224.393				27099	Basal	216.521	209.644	208.341	230.859				27099	Basal	231.219	233.792	262.706	240.003				27099	Basal	299.433	233.055	230.124	276.477				27099	Basal	116.239	206.951					27099	Basal	203.005	189.481
		27199	Basal	202.73	187.254	209.61	202.043				27199	Basal	240.77	245.559	242.725	272.276				27199	Basal	256.011	238.796	255.269	256				27199	Basal	299.496	272.42	248.381	264.647				27199	Basal	168.206	243.116					27199	Basal	210.328	209.239
		27499	Basal	215.948	183.373	202.577	224.578				27499	Basal	208.643	198.499	191.148	229.484				27499	Basal	250.834	236.89	286.605	265.43				27499	Basal	324.602	242.729	228.66	303.9				27499	Basal	181.414	240.501					27499	Basal	213.238	165.464
		27699	Basal	220.672	190.213	180.761	193.043				27699	Basal	234.821	197.645	195.472	225.001				27699	Basal	223.518	206.424	220.756	239.514				27699	Basal	358.455	235.67	239.754	349.616				27699	Basal	175.287	207.031					27699	Basal	240.819	222.377
		27999	Basal	216.993	208.431	241.244	232.598				27999	Basal	237.938	234.755	236.401	237.444				27999	Basal	267.507	259.3	275.125	268.527				27999	Basal	304.503	226.052	223.766	280.849				27999	Basal	168.891	201.276					27999	Basal	229.981	203.265
		28100	Basal	215.319	219.178	220.481	239.102				28100	Basal	214.961	190.932	207.209	218.495				28100	Basal	223.514	206.831	246.693	235.28				28100	Basal	326.545	281.219	255.168	288.012				28100	Basal	165.257	224.307					28100	Basal	243.053	200.334
		28399	Basal	235.712	221.135	242.571	237.007				28399	Basal	230.066	217.319	231.393	249.684				28399	Basal	214.349	215.848	228.508	237.751				28399	Basal	284.795	215.363	209.137	262.916				28399	Basal	206.518	212.668					28399	Basal	206.508	194.556
		28599	Basal	255.858	203.019	222.86	251.001				28599	Basal	255.756	231.178	205.683	266.818				28599	Basal	248.641	242.224	256.25	260.555				28599	Basal	298.327	233.815	228.102	282.02				28599	Basal	174.504	241.495					28599	Basal	208.68	198.424
		28699	Basal	227.248	191.765	214.652	216.215				28699	Basal	241.837	232.437	244.514	271.352				28699	Basal	238.464	234.804	275.151	280.081				28699	Basal	288.913	246.984	272.037	293.002				28699	Basal	187.326	194.232					28699	Basal	196.726	184.761
		29099	Basal	208.615	186.868	198.517	221.567				29099	Basal	249.204	226.178	201.084	235.718				29099	Basal	214.784	199.97	238.913	250.294				29099	Basal	289.039	248.603	219.516	265.391				29099	Basal	161.602	198.11					29099	Basal	246.088	216.84
		29199	Basal	240.376	204.898	216.685	216.381				29199	Basal	235.324	220.671	225.503	236.395				29199	Basal	236.664	217.905	242.319	254.348				29199	Basal	273.122	235.067	225.734	285.209				29199	Basal	159.585	208.975					29199	Basal	234.332	228.23
		29399	Basal	247.858	209.829	232.584	244.141				29399	Basal	272.79	264.043	290.404	299.769				29399	Basal	229.191	237.407	225.866	239.898				29399	Basal	336.993	248.035	265.485	325.782				29399	Basal	174.535	223.426					29399	Basal	235.535	188.998
		29499	Basal	276.445	220.123	228.113	262.671				29499	Basal	198.745	182.412	203.686	235.006				29499	Basal	238.945	212.439	231.611	250.154				29499	Basal	288.405	210.537	214.632	283.342				29499	Basal	195.014	232.213					29499	Basal	207.818	184.817
		29599	Basal	207.528	189.951	206.763	211.021				29599	Basal	226.014	204.949	226.254	230.359				29599	Basal	221.172	240.748	252.723	266.488				29599	Basal	258.623	223.19	192.085	249.605				29599	Basal	189.046	215.353					29599	Basal	202.836	181.577
		29999	Basal	204.802	174.196	211.188	212.735				29999	Basal	250.905	223.992	251.457	261.931				29999	Basal	267.546	276.936	285.742	284.521				29999	Basal	312.003	248.496	256.766	323.593				29999	Basal	179.395	212.619					29999	Basal	227.723	202.035
		30099	Basal	198.185	192.565	228.532	216.691				30099	Basal	235.424	201.135	216.932	241.309				30099	Basal	232.263	202.098	235.064	238.882				30099	Basal	354.781	248.804	256.925	342.926				30099	Basal	169.45	199.042					30099	Basal	241.883	240.184
		30499	Basal	216.637	203.057	217.792	245.704				30499	Basal	229.848	223.616	226.224	240.993				30499	Basal	195.305	189.011	223.755	238.524				30499	Basal	297.798	233.461	212.042	273.36				30499	Basal	205.051	218.923					30499	Basal	207.456	190.866
		30599	Basal	229.191	217.841	257.499	240.37				30599	Basal	236.701	213.824	229.954	248.426				30599	Basal	254.24	216.967	253.516	250.038				30599	Basal	308.967	234.791	249.627	297.005				30599	Basal	192.887	211.301					30599	Basal	213.803	187.105
		30699	Basal	246.408	221.256	236.16	234.313				30699	Basal	256.215	230.959	229.741	248.828				30699	Basal	244.341	240.8	269.338	264.289				30699	Basal	296.144	240.605	250.113	328.191				30699	Basal	208.834	240.335					30699	Basal	211.595	199.096
		30999	Basal	218.52	178.304	193.675	210.688				30999	Basal	237.351	228.097	233.018	262.082				30999	Basal	228.47	222.819	256.072	259.432				30999	Basal	284.309	214.086	209.615	281.512				30999	Basal	212.134	199.984					30999	Basal	223.987	183.014
		31399	Basal	225.805	187.319	206.199	218.315				31399	Basal	231.784	226.908	199.508	277.726				31399	Basal	257.589	241.985	256.898	283.978				31399	Basal	289.083	222.105	247.67	299.684				31399	Basal	197.557	213.819					31399	Basal	252.239	199.919
		31499	Basal	201.628	203.928	218.166	230.546				31499	Basal	216.165	199.891	222.386	245.914				31499	Basal	231.359	205.84	229.283	229.347				31499	Basal	422.369	354.328	384.253	425.047				31499	Basal	210.221	247.629					31499	Basal	219.499	196.738
		31599	Basal	210.123	191.102	236.672	220.087				31599	Basal	220.793	206.459	203.956	202.511				31599	Basal	212.298	192.115	223.534	230.068				31599	Basal	261.616	222.969	194.777	263.064				31599	Basal	206.206	233.238					31599	Basal	185.944	181.731
		31699	Basal	234.343	213.773	227.452	251.755				31699	Basal	217.873	203.971	197.905	211.282				31699	Basal	229.819	213.859	227.501	228.082				31699	Basal	269.463	237.532	214.753	281.887				31699	Basal	190.155	251.919					31699	Basal	215.767	202.797
		32099	Basal	219.416	208.088	230.15	212.769				32099	Basal	252.14	229.18	225.209	239.98				32099	Basal	235.781	209.677	238.754	269.893				32099	Basal	314.096	256.065	255.128	315.65				32099	Basal	191.817	193.259					32099	Basal	224.283	227.982
		32399	Basal	209.967	179.871	212.35	206.183				32399	Basal	205.654	195.223	200.982	248.333				32399	Basal	204.254	177.723	224.521	225.113				32399	Basal	295.336	222.735	211.792	294.663				32399	Basal	197.826	216.115					32399	Basal	239.407	185.935
		32499	Basal	209.525	178.303	203.704	205.891				32499	Basal	228.851	209.814	230.399	249.272				32499	Basal	230.091	194.972	228.494	225.814				32499	Basal	276.165	245.836	231.533	275.511				32499	Basal	190.759	192.493					32499	Basal	246.346	205.433
		32599	Basal	212.483	193.125	222.18	218.095				32599	Basal	242.597	240.658	273.507	258.746				32599	Basal	267.626	254.077	289.283	296.51				32599	Basal	347.526	248.704	234.731	331.945				32599	Basal	203.372	223.458					32599	Basal	234.237	189.363
		32699	Basal	200.639	201.63	199.657	204.516				32699	Basal	228.541	189.206	206.121	209.15				32699	Basal	215.871	185.715	222.272	225.776				32699	Basal	330.487	249.652	249.539	303.583				32699	Basal	174.489	211.333					32699	Basal	217.306	194.073
		32999	Basal	238.694	217.324	244.517	254.786				32999	Basal	250.495	211.66	232.314	262.16				32999	Basal	249.901	231.348	268.382	247.818				32999	Basal	306.779	230.229	234.525	267.822				32999	Basal	185.22	194.394					32999	Basal	219.996	208.512
		33099	Basal	221.873	200.664	238.161	227.726				33099	Basal	244.18	250.384	239.518	288.705				33099	Basal	235.771	198.192	217.192	244.903				33099	Basal	307.648	248.857	227.029	322.113				33099	Basal	199.088	206.125					33099	Basal	241.798	199.532
		33199	Basal	230.183	218.496	219.666	233.779				33199	Basal	206.483	196.176	175.737	211.42				33199	Basal	231.879	204.206	221.472	244.708				33199	Basal	269.837	232.139	229.378	278.18				33199	Basal	172.714	204.025					33199	Basal	223.175	214.759
		33399	Basal	204.74	196.591	217.761	233.12				33399	Basal	227.064	224.294	209.606	231.819				33399	Basal	250.793	234.23	259.218	272.728				33399	Basal	260.67	197.73	192.759	274.325				33399	Basal	171.713	217.548					33399	Basal	228.546	215.207
		33599	Basal	215.364	195.002	236.914	211.277				33599	Basal	263.909	219.516	206.69	244.8				33599	Basal	282.84	281.97	276.305	287.612				33599	Basal	272.781	251.502	218.316	291.183				33599	Basal	196.315	212.127					33599	Basal	232.269	201.658
		33999	Basal	247.874	235.277	235.639	238.229				33999	Basal	221.553	200.202	204.361	224.612				33999	Basal	200.976	193.361	235.561	226.595				33999	Basal	285.905	224.152	226.431	241.992				33999	Basal	195.902	223.406					33999	Basal	209.597	184.137
		34199	Basal	239.538	231.593	226.014	243.73				34199	Basal	229.379	221.817	246.173	264.762				34199	Basal	223.794	211.404	254.721	251.011				34199	Basal	287.746	243.791	257.749	314.393				34199	Basal	169.749	199.648					34199	Basal	217.984	200.624
		34399	Basal	229.715	193.479	201.884	207.723				34399	Basal	252.332	247.261	221.164	255.928				34399	Basal	241.049	240.229	258.364	270.998				34399	Basal	343.823	249.816	234.225	336.048				34399	Basal	183.971	201.602					34399	Basal	228.217	209.02
		34599	Basal	200.125	193.517	206.875	225.393				34599	Basal	236.286	219.272	211.849	246.155				34599	Basal	239.74	236.747	247.892	250.634				34599	Basal	315.007	240.628	222.598	304.803				34599	Basal	196.239	195.544					34599	Basal	243.298	223.961
		34699	Basal	215.567	200.21	185.412	209.521				34699	Basal	205.152	185.93	211.767	187.593				34699	Basal	209.976	176.635	217.381	229.359				34699	Basal	262.023	212.634	195.452	264.158				34699	Basal	157.775	240.552					34699	Basal	247.544	196.462
		34999	Basal	207.994	192.714	216.422	228.786				34999	Basal	251.644	229.569	226.744	243.03				34999	Basal	293.526	266.177	294.729	313.319				34999	Basal	299.936	248.068	241.465	309.711				34999	Basal	190.855	244.393					34999	Basal	251.859	240.052
		35099	Basal	229.431	211.359	224.835	227.449				35099	Basal	257.314	248.543	238.688	255.579				35099	Basal	255.023	240.553	279.562	257.965				35099	Basal	330.119	268.088	242.692	311.038				35099	Basal	192.802	211.525					35099	Basal	235.375	199.171
		35199	Basal	220.21	204.759	224.692	244.925				35199	Basal	216.542	177.789	204.525	207.69				35199	Basal	244.382	237.383	262.486	254.833				35199	Basal	320.374	249.463	249.111	321.027				35199	Basal	185.246	208.665					35199	Basal	238.827	208.879
		35499	Basal	204.625	192.969	217.488	236.422				35499	Basal	227.538	196.397	229.45	261.469				35499	Basal	199.197	197.969	217.146	220.264				35499	Basal	285.12	229.954	228.39	280.427				35499	Basal	165.186	200.54					35499	Basal	247.516	200.779
		35599	Basal	207.8	180.922	210.93	199.615				35599	Basal	241.293	229.53	251.694	249.055				35599	Basal	226.894	198.12	225.774	255.036				35599	Basal	333.482	245.522	253.369	287.651				35599	Basal	174.943	229.479					35599	Basal	228.089	210.918
		36099	Basal	235.483	209.969	207.522	205.259				36099	Basal	215.319	193.913	208.739	236.721				36099	Basal	231.772	201.28	219.228	239.709				36099	Basal	298.608	241.028	230.16	278.171				36099	Basal	196.086	239.523					36099	Basal	176.564	212.17
		36199	Basal	220.554	213.808	230.428	221.368				36199	Basal	213.864	208.317	224.301	236.452				36199	Basal	257.231	238.833	277.729	280.467				36199	Basal	290.181	242.687	226.746	303.128				36199	Basal	176.604	232.643					36199	Basal	248.222	189.561
		36499	Basal	235.449	217.875	243.809	227.591				36499	Basal	276.784	250.933	234.17	264.27				36499	Basal	237.323	231.247	267.285	260.33				36499	Basal	303.271	238.141	231.461	288.704				36499	Basal	149.008	214.467					36499	Basal	237.157	226.563
		36599	Basal	239.537	199.523	248.524	242.364				36599	Basal	239.249	220.954	221.34	255.421				36599	Basal	233.024	236.798	255.883	251.84				36599	Basal	283.346	210.909	200.887	252.255				36599	Cold response	161.734	181.981					36599	Basal	233.081	218.152
		36699	Basal	215.223	219.271	249.808	230.492				36699	Basal	209.144	198.204	204.57	214.13				36699	Basal	208.885	196.036	200.787	225.246				36699	Basal	302.088	226.642	237.815	295.567				36699	Cold response	172.254	207.227					36699	Basal	242.621	233.352
		37099	Basal	200.171	190.44	211.593	207.901				37099	Basal	254.328	278.981	233.561	228.829				37099	Basal	232.379	249.78	271.699	260.258				37099	Basal	295.834	264.127	230.587	327.158				37099	Cold response	203.573	242.544					37099	Basal	209.327	183.143
		37199	Basal	217.819	213.352	220.197	214.262				37199	Basal	238.859	213.045	204.116	219.336				37199	Basal	262.096	244.099	260.368	272.799				37199	Basal	319.075	251.237	250.124	289.627				37199	Cold response	214.606	285.172					37199	Basal	200.142	192.996
		37399	Basal	249.24	194.236	232.839	223.241				37399	Basal	228.444	207.239	215.405	214.792				37399	Basal	222.807	209.347	209.521	226.574				37399	Basal	317.155	262.91	257.934	306.733				37399	Cold response	188.578	277.772					37399	Basal	204.01	188.066
		37599	Basal	235.454	203.388	243.707	224.475				37599	Basal	252.96	243.981	258.27	239.573				37599	Basal	252.224	230.917	285.929	259.332				37599	Basal	336.101	240.625	249.124	332.44				37599	Cold response	203.265	240.171					37599	Basal	236.853	230.995
		37699	Basal	225.113	200.624	226.895	240.269				37699	Basal	257.888	240.643	234.774	261.563				37699	Basal	232.026	238.488	270.608	252.212				37699	Basal	311.136	244.117	232.082	297.64				37699	Cold response	165.503	235.548					37699	Basal	230.041	221.133
		38099	Basal	209.357	190.627	208.006	204.959				38099	Basal	217.602	225.548	221.051	231.308				38099	Basal	232.344	216.682	235.978	242.577				38099	Basal	297.207	239.928	239.807	317.014				38099	Cold response	255.237	258.426					38099	Basal	226.918	200.967
		38199	Basal	227.631	174.258	188.818	220.006				38199	Basal	205.542	195.233	234.363	256.623				38199	Basal	229.973	243.853	250.405	255.985				38199	Basal	343.633	287.124	243.377	323.843				38199	Cold response	217.494	297.595					38199	Basal	214.695	188.888
		38399	Basal	243.877	200.767	216.31	244.737				38399	Basal	246.641	205.35	226.714	244.639				38399	Basal	267.673	239.393	278.477	295.328				38399	Basal	278.317	216.48	214.634	268.996				38399	Cold response	169.169	251.283					38399	Basal	218.664	192.257
		38599	Basal	228.217	215.602	248.161	231.834				38599	Basal	214.481	221.224	206.585	215.125				38599	Basal	250.416	266.679	245.557	255.518				38599	Basal	286.207	226.672	243.893	298.283				38599	Cold response	237.452	246.182					38599	Basal	214.394	213.196
		38699	Basal	253.755	209.754	235.267	239.055				38699	Basal	216.488	193.423	203.093	223.117				38699	Basal	224.312	215.522	243.719	238.304				38699	Basal	289.127	246.236	259.806	302.846				38699	Cold response	212.973	220.641					38699	Basal	236.547	203.053
		39099	Basal	223.764	191.05	202.179	214.203				39099	Basal	250.958	220.134	239.09	245.359				39099	Basal	224.895	235.616	250.072	279.9				39099	Basal	284.08	225.72	227.04	276.935				39099	Cold response	179	223.36					39099	Basal	229.68	191.437
		39199	Basal	202.708	196.687	209.555	197.957				39199	Basal	237.606	224.912	207.805	248.824				39199	Basal	232.906	240.731	268.696	261.404				39199	Basal	257.457	223.461	231.265	287.383				39199	Cold response	191.653	226.211					39199	Basal	199.966	198.738
		39399	Basal	218.403	192.772	208.534	203.69				39399	Basal	222.769	204.308	235.986	220.237				39399	Basal	261.189	235.015	245.897	286.589				39399	Basal	300.715	252.912	240.888	323.552				39399	Cold response	254.923	303.061					39399	Basal	190.132	179.787
		39499	Basal	235.268	203.487	222.662	222.291				39499	Basal	236.842	214.483	247.88	232.57				39499	Basal	219.514	226.732	212.661	229.674				39499	Basal	330.571	257.324	261.271	335.768				39499	Cold response	197.504	220.898					39499	Basal	234.21	220.658
		39699	Basal	229.58	201.63	233.971	224.841				39699	Basal	223.87	235.269	229.398	243.456				39699	Basal	231.018	220.974	252.768	247.61				39699	Basal	283.321	234.116	242.82	270.44				39699	Cold response	241.012	277.097					39699	Basal	266.438	220.732
		39999	Basal	264.747	225.838	226.252	200.673				39999	Basal	258.105	225.984	231.707	242.82				39999	Basal	219.668	186.177	203.747	211.665				39999	Basal	313.388	262.569	258.806	321.896				39999	Cold response	146.755	189.905					39999	Basal	222.194	238.201
		40099	Basal	208.736	187.748	187.643	225.028				40099	Basal	232.768	250.938	240.003	262.366				40099	Basal	227.838	226.244	254.031	271.304				40099	Basal	286.241	250.13	231.382	280.623				40099	Cold response	157.529	220.953					40099	Basal	327.423	292.614
		40199	Basal	230.628	180.253	201.205	240.146				40199	Basal	218.981	220.438	203.813	226.053				40199	Basal	242.449	214.931	276.272	284.622				40199	Basal	313.656	236.586	242.388	297.495				40199	Cold response	202.396	189.737					40199	Basal	213.231	175.819
		40499	Basal	234.056	217.378	213.711	221.803				40499	Basal	221.609	185.684	210.268	184.679				40499	Basal	270.799	260.365	266.218	282.196				40499	Basal	305.274	226.304	262.743	310.451				40499	Cold response	187.828	231.909					40499	Basal	198.027	172.164
		40699	Basal	228.857	180.14	232.423	231.747				40699	Basal	228.218	224.454	199.844	223.181				40699	Basal	235.565	209.888	234.487	241.998				40699	Basal	312.967	246.721	257.536	347.776				40699	Cold response	185.84	206.197					40699	Basal	238.999	199.571
		40999	Basal	255.8	198.556	235.007	248.15				40999	Basal	246.709	227.979	216.649	257.314				40999	Basal	214.625	206.355	244.408	251.983				40999	Basal	273.719	258.858	246.635	283.776				40999	Cold response	165.587	193.097					40999	Basal	217.953	205.06
		41199	Basal	253.701	211.362	255.634	252.043				41199	Basal	207.441	204.226	190.823	205.953				41199	Basal	221.11	233.466	264.442	268.197				41199	Basal	297.997	243.566	232.747	288.502				41199	Cold response	178.218	186.219					41199	Basal	242.943	221.47
		41399	Basal	252.171	212.711	208.048	237.879				41399	Basal	249.607	207.09	216.478	229.71				41399	Basal	242.986	263.945	258.477	256.702				41399	Basal	335.686	249.941	219.948	298.517				41399	Cold response	179.177	209.461					41399	Basal	240.192	213.074
		41599	Basal	221.112	198.999	207.962	208.794				41599	Basal	239.772	217.625	225.05	247.939				41599	Basal	216.304	196.384	220.7	214.851				41599	Basal	263.308	207.895	219.464	268.965				41599	Cold response	191.565	153.107					41599	Basal	282.79	266.952
		41699	Basal	214.881	163.445	216.427	216.481				41699	Basal	240.12	223.143	241.298	252.554				41699	Basal	209.416	179.88	216.055	227.553				41699	Basal	293.167	214.178	220.668	265.992				41699	Cold response	171.959	199.24					41699	Basal	174.876	189.394
		41999	Basal	261.1	192.973	224.724	205.527				41999	Basal	230.501	210.449	218.823	256.819				41999	Basal	259.64	228.69	266.85	254.625				41999	Basal	305.007	232.686	241.532	332.01				41999	Cold response	195.709	208.781					41999	Basal	226.764	206.277
		42099	Basal	232.116	229.757	247.273	232.86				42099	Basal	258.024	239.561	251.717	251.232				42099	Basal	198.745	204.007	216.211	214.383				42099	Basal	275.032	232.214	215	262.436				42099	Cold response	194.284	227.731					42099	Basal	255.327	196.748
		42199	Basal	270.323	205.317	224.62	220.206				42199	Basal	212.577	178.407	205.681	221.944				42199	Basal	206.667	206.002	204.663	230.235				42199	Basal	300.541	251.603	243.702	292.629				42199	Cold response	183.557	201.507					42199	Basal	251.83	219.103
		42399	Basal	223.479	197.265	218.564	234.876				42399	Basal	225.337	190.605	195.925	243.161				42399	Basal	237.855	221.792	261.285	279.433				42399	Basal	363.127	257.759	253.136	299.163				42399	Cold response	179.495	173.82					42399	Basal	243.277	192.899
		42499	Basal	214.431	192.393	191.916	200.289				42499	Basal	207.366	231.112	213.994	236.084				42499	Basal	233.152	220.583	215.466	265.922				42499	Basal	291.09	233.749	212.149	258.552				42499	Cold response	171.152	181.217					42499	Basal	210.838	180.616
		42999	Basal	230.04	220.012	233.014	244.091				42999	Basal	198.507	190.82	180.017	199.055				42999	Basal	226.73	211.635	242.729	256.851				42999	Basal	328.214	264.936	235.19	296.999				42999	Cold response	186.252	193.419					42999	Basal	245.754	203.523
		43099	Basal	239.199	210.38	214.69	219.888				43099	Basal	249.71	226.231	242.243	244.207				43099	Basal	213.321	216.598	242.295	253.874				43099	Basal	330.652	253.06	283.935	325.908				43099	Cold response	172.003	209.298					43099	Basal	238.028	219.828
		43199	Basal	256.538	234.783	244.002	258.995				43199	Basal	255.406	224.367	249.268	261.976				43199	Basal	224.342	218.286	233.922	243.038				43199	Basal	286.533	234.835	197.011	274.563				43199	Cold response	199.18	212.775					43199	Basal	249.114	189.157
		43599	Basal	245.6	190.864	222.694	230.381				43599	Basal	253.356	217.609	256.679	258.144				43599	Basal	213.646	189.4	211.11	210.314				43599	Basal	291.778	216.813	222.823	291.016				43599	Cold response	159.644	166.549					43599	Basal	228.391	195.798
		43699	Basal	215.645	180.123	207.299	210.154				43699	Basal	217.392	216.062	192.208	237.545				43699	Basal	223.278	222.759	227.749	254.434				43699	Basal	295.807	240.324	253.161	311.39				43699	Cold response	186.007	159.197					43699	Basal	212.427	177.802
		43999	Basal	224.253	194.978	231.126	214.677				43999	Basal	274.752	236.76	264.668	273.545				43999	Basal	245.413	257.868	265.44	239.227				43999	Basal	334.539	268.327	274.876	305.907				43999	Cold response	192.908	193.972					43999	Basal	211.722	210.478
		44199	Basal	251.876	209.723	224.044	227.208				44199	Basal	253.552	213.295	233.025	235.303				44199	Basal	235.489	229.787	230.892	235.149				44199	Basal	282.22	228.838	221.093	272.305				44199	Cold response	204.604	198.819					44199	Basal	230.768	220.495
		44399	Basal	255.546	227.104	240.248	234.837				44399	Basal	217.557	201.372	208.047	232.832				44399	Basal	223.115	211.223	252.826	242.378				44399	Basal	327.665	250.808	259.203	353.163				44399	Cold response	186.33	176.742					44399	Basal	249.792	220.273
		44599	Basal	243.419	230.625	225.936	243.602				44599	Basal	236.206	213.062	221.338	231.464				44599	Basal	267.233	217.532	269.563	267.808				44599	Basal	297.979	227.213	213.103	322.566				44599	Cold response	232.708	211.895					44599	Basal	235.229	198.178
		44699	Basal	224.493	186.289	224.106	223.165				44699	Basal	247.61	216.25	230.016	247.075				44699	Basal	228.051	262.376	246.023	283.246				44699	Basal	266.316	220.032	221.917	257.568				44699	Cold response	199.573	208.724					44699	Basal	214.239	206.113
		44999	Basal	233.823	228.47	236.253	227.997				44999	Basal	213.277	186.516	194.54	241.391				44999	Basal	212.407	188.032	218.965	241.351				44999	Basal	294.216	230.252	236.381	317.119				44999	Cold response	190.792	197.701					44999	Basal	215.513	212.919
		45199	Basal	221.501	200.804	219.74	249.855				45199	Basal	202.778	196.513	218.236	224.719				45199	Basal	238.381	219.408	240.692	254.696				45199	Basal	324.362	239.434	256.914	333.883				45199	Cold response	185.96	205.956					45199	Basal	245.658	233.002
		45399	Basal	222.396	202.92	212.513	225.648				45399	Basal	206.779	220.952	222.681	249.389				45399	Basal	264.429	231.518	279.199	274.297				45399	Basal	263.048	232.715	238.788	268.741				45399	Cold response	191.261	208.424					45399	Basal	230.02	219.851
		45599	Basal	233.105	219.275	237.983	231.344				45599	Basal	256.895	246.225	234.581	268.054				45599	Basal	223.31	214.595	248.246	239.644				45599	Basal	294.253	226.203	250.159	311.064				45599	Cold response	190.518	201.786					45599	Basal	255.469	229.872
		45699	Basal	259.116	235.072	225.208	233.701				45699	Basal	230.062	172.9	202.626	213.726				45699	Basal	218.561	199.399	222.134	228.066				45699	Basal	289.936	245.481	233.235	299.684				45699	Cold response	209.751	230.676					45699	Basal	234.999	207.453
		45999	Basal	209.155	186.824	210.91	198.205				45999	Basal	242.53	206.524	226.772	237.328				45999	Basal	236.93	248.322	283.06	270.311				45999	Basal	271.03	238.75	219.456	236.842				45999	Cold response	157.884	191.482					45999	Basal	191.978	186.31
		46099	Basal	214.995	179.699	206.23	196.002				46099	Basal	259.256	226.35	238.378	273.108				46099	Basal	247.21	228.231	250.689	265.431				46099	Basal	294.228	246.454	255.797	283.674				46099	Cold response	180.125	181.273					46099	Basal	215.11	203.796
		46499	Basal	225.622	217.518	243.271	248.006				46499	Basal	238.609	217.093	248.842	230.81				46499	Basal	232.387	215.132	263.139	248.564				46499	Basal	318.711	254.249	235.103	317.656				46499	Cold response	189.588	161.598					46499	Basal	255.145	230.524
		46599	Basal	249.128	219.061	218.686	230.22				46599	Basal	220.135	195.304	190.73	228.423				46599	Basal	219.831	238.791	249.976	268.703				46599	Basal	264.251	221.539	238.445	277.16				46599	Cold response	193.7	204.463					46599	Basal	258.554	229.306
		46699	Basal	230.268	223.341	233.32	235.163				46699	Basal	222.386	213.459	239.237	258.31				46699	Basal	221.456	213.318	254.325	250.293				46699	Basal	271.37	215.221	216.167	255.702				46699	Cold response	199.966	202.119					46699	Basal	244.233	232.6
		46999	Basal	188.519	206.083	198.309	215.753				46999	Basal	220.722	183.967	195.572	214.124				46999	Basal	198.002	192.501	240.614	239.25				46999	Basal	317.681	255.223	250.889	299.615				46999	Cold response	193.889	165.417					46999	Basal	209.517	185.635
		47199	Basal	215.048	179.165	209.085	210.484				47199	Basal	234.102	218.423	209.39	244.372				47199	Basal	252.838	231.776	277.524	264.973				47199	Basal	343.841	244.173	249.416	336.822				47199	Cold response	194.403	194.897					47199	Basal	202.964	211.156
		47399	Basal	231.83	206.433	212.024	203.955				47399	Basal	241.35	221.642	246.742	247.545				47399	Basal	220.566	241.132	253.571	270.254				47399	Basal	305.96	231.696	243.222	292.731				47399	Cold response	187.977	182.054					47399	Basal	238.616	192.704
		47599	Basal	233.921	202.969	223.682	223.349				47599	Basal	228.479	198.624	207.021	217.426				47599	Basal	231.351	204.351	254.081	231.938				47599	Basal	318.531	243.854	231.272	303.053				47599	Cold response	171.002	184.734					47599	Basal	228.405	232.979
		47699	Basal	248.006	191.827	229.077	241.262				47699	Basal	199.902	175.109	203.002	223.731				47699	Basal	203.08	179.414	224.637	230.469				47699	Basal	353.339	255.877	262.996	315.338				47699	Cold response	206.3	199.712					47699	Basal	292.607	265.556
		47999	Basal	259.978	205.859	204.867	249.717				47999	Basal	231.142	234.867	232.584	254.129				47999	Basal	275.404	260.927	275.448	257.977				47999	Basal	320.131	237.867	249.118	298.745				47999	Cold response	178.435	169.734					47999	Basal	219.645	202.597
		48199	Basal	232.035	187.571	216.071	205.61				48199	Basal	242.104	231.545	243.464	266.348				48199	Basal	259.048	221.86	265.123	268.589				48199	Basal	291.572	212.486	239.628	275.177				48199	Cold response	170.829	165.402					48199	Basal	211.182	193.111
		48399	Basal	200.991	189.14	211.966	212.336				48399	Basal	239.898	222.796	221.483	240.549				48399	Basal	242.675	239.745	257.003	267.237				48399	Basal	366.451	256.201	246.825	320.56				48399	Cold response	169.294	170.501					48399	Basal	222.98	199.936
		48499	Basal	235.314	202.758	214.84	230.03				48499	Basal	226.504	197.465	202.543	230.035				48499	Basal	225.96	200.68	227.499	227.415				48499	Basal	301.909	249.301	258.762	335.817				48499	Cold response	186.024	169.927					48499	Basal	245.606	226.034
		48699	Basal	244.609	209.58	204.45	225.44				48699	Basal	225.223	217.081	231.734	236.466				48699	Basal	223.111	231.418	270.585	245.772				48699	Basal	296.129	217.396	220.316	250.195				48699	Cold response	191.464	175.082					48699	Basal	274.805	224.916
		48999	Basal	254.011	205.274	243.982	234.405				48999	Basal	195.191	190.924	215.376	219.743				48999	Basal	201.19	196.371	240.533	229.283				48999	Basal	327.35	257.411	266.717	349.016				48999	Cold response	211.346	229.884					48999	Basal	210.706	217.643
		49099	Basal	223.873	193.241	232.2	230.345				49099	Basal	251.75	261.903	233.803	275.258				49099	Basal	194.121	185.54	195.68	232.441				49099	Basal	347.315	270.268	249.204	355.048				49099	Cold response	203.893	165.122					49099	Basal	218.649	210.467
		49499	Basal	194.264	176.931	194.32	210.975				49499	Basal	242.168	221.532	239.609	270.424				49499	Basal	240.068	224.034	268.04	287.692				49499	Basal	304.328	235.729	231.671	313.949				49499	Cold response	151.959	191.624					49499	Basal	223.715	197.421
		49599	Basal	208.73	192.202	189.023	209.29				49599	Basal	221.6	198.727	207.262	233.455				49599	Basal	250.647	231.087	283.085	256.439				49599	Basal	295.031	239.254	235.659	308.438				49599	Cold response	186.035	202.159					49599	Basal	235.661	226.27
		49699	Basal	209.001	181.77	210.53	218.815				49699	Basal	184.706	193.093	200.246	215.935				49699	Basal	214.895	196.894	224.428	214.946				49699	Basal	339.201	255.707	234.86	345.375				49699	Cold response	184.773	172.953					49699	Basal	233.113	205.444
		49999	Basal	227.755	222.478	229.808	237.056				49999	Basal	229.965	225.172	236.257	255.272				49999	Basal	258.073	230.928	267.438	255.408				49999	Basal	269.476	218.715	210.515	258.649				49999	Cold response	184.785	196.442					49999	Basal	246.166	220.108
		50199	Basal	239.667	230.968	230.4	228.384				50199	Basal	249.926	222.371	245.828	249.885				50199	Basal	262.72	234.936	270.892	263.495				50199	Basal	283.728	230.563	236.214	290.016				50199	Cold response	220.319	193.33					50199	Basal	221.091	229.754
		50399	Basal	262.074	210.388	207.094	223.462				50399	Basal	199.292	181.144	215.949	233.573				50399	Basal	227.994	201.39	233.881	243.259				50399	Basal	321.282	270.259	272.382	346.236				50399	Cold response	205.355	160.406					50399	Basal	209.7	193.058
		50499	Basal	245.987	204.605	214.159	216.789				50499	Basal	240.42	211.861	201.706	258.913				50499	Basal	200.767	197.468	228.433	253.427				50499	Basal	338.436	263.963	229.075	299.631				50499	Cold response	196.333	143.785					50499	Basal	243.785	217.959
		50699	Basal	241.118	219.009	236.951	239.887				50699	Basal	259.029	214.797	234.432	250.775				50699	Basal	269.474	246.666	288.409	287.771				50699	Basal	253.585	227.132	217.565	273.882				50699	Cold response	184.782	196.217					50699	Basal	227.347	229.418
		50999	Basal	230.882	222.626	220.296	229.508				50999	Basal	205.092	196.189	190.966	227.347				50999	Basal	238.214	235.169	248.143	270.157				50999	Basal	339.733	266.138	256.202	339.402				50999	Cold response	206.122	163.427					50999	Basal	243.415	187.323
		51099	Basal	239.703	214.322	219.379	234.269				51099	Basal	228.985	208.467	229.198	243.627				51099	Basal	213.829	206.248	215.993	245.921				51099	Basal	357.681	283.078	259.296	320.169				51099	Cold response	201.645	159.691					51099	Basal	227.01	203.144
		51199	Basal	242.968	227.99	221.555	240.755				51199	Basal	242.284	242.853	221.279	267.695				51199	Basal	203.539	202.396	221.59	236.215				51199	Basal	324.528	227.537	224.666	288.974				51199	Cold response	172.9	162.882					51199	Basal	213.63	182.35
		51399	Basal	209.314	193.435	201.275	220.327				51399	Basal	238.019	234.931	229.991	238.065				51399	Basal	248.871	228.452	260.903	262.178				51399	Basal	328.987	266.623	239.106	312.996				51399	Cold response	167.52	180.199					51399	Basal	234.498	226.512
		51599	Basal	212.808	173.48	209.28	212.512				51599	Basal	217.361	195.652	213.368	217.544				51599	Basal	248.317	261.796	279.272	245.468				51599	Basal	288.539	271.763	265.992	318.329				51599	Cold response	177.587	153.242					51599	Basal	219.1	210.467
		51999	Basal	218.436	208.88	217.206	225.535				51999	Basal	236.475	228.373	229.563	240.023				51999	Basal	234.023	229.723	237.612	252.629				51999	Basal	282.405	230.758	218.781	257.472				51999	Cold response	208.172	169.745					51999	Basal	249.22	228.211
		52399	Basal	246.297	209.928	209.919	234.158				52399	Basal	239.162	217.402	238.685	229.443				52399	Basal	240.152	225.271	274.054	270.42				52399	Basal	302.806	250.909	240.144	268.544				52399	Cold response	190.002	136.248					52399	Basal	243.276	218.146
		52499	Basal	276.714	220.57	227.472	231.277				52499	Basal	188.851	208.54	187.429	231.532				52499	Basal	213.473	198.52	222.838	236.714				52499	Basal	300.31	221.793	238.678	290.472				52499	Cold response	196.613	157.349					52499	Basal	242.006	207.431
		52599	Basal	237.245	203.599	227.688	211.215				52599	Basal	212	217.293	204.488	252.312				52599	Basal	211.516	191.67	215.843	217.877				52599	Basal	334.114	254.941	247.484	346.071				52599	Cold response	171.196	134.043					52599	Basal	223.557	204.803
		52699	Basal	215.228	209.127	209.942	208.055				52699	Basal	238.237	209.827	232.093	238.432				52699	Basal	226.165	200.385	250.96	237.899				52699	Basal	253.34	215.761	217.748	242.26				52699	Cold response	178.906	152.319					52699	Basal	243.447	183.447
		52999	Basal	226.771	211.578	201.573	208.912				52999	Basal	225.36	199.802	234.412	219.89				52999	Basal	241.817	238.945	257.959	283.531				52999	Basal	330.127	259.339	249.343	328.738				52999	Cold response	189.279	145.379					52999	Basal	232.581	217.414
		53199	Basal	229.348	187.629	203.407	204.707				53199	Basal	230.452	223.831	227.17	260.875				53199	Basal	240.665	211.248	251.801	259.559				53199	Basal	300.588	228.556	205.294	289.072				53199	Cold response	171.37	149.537					53199	Basal	263.96	224.155
		53399	Basal	242.635	215.842	273.631	227.907				53399	Basal	262.074	230.118	223.775	256.386				53399	Basal	219.8	195.017	237.264	218.55				53399	Basal	276.481	238.925	213.247	259.168				53399	Cold response	173.52	103.571					53399	Basal	251.235	202.724
		53499	Basal	262.932	224.484	238.066	231.331				53499	Basal	233.227	227.317	212.59	245.107				53499	Basal	228.347	211.203	225.903	255.689				53499	Basal	282.066	250.259	240.932	277.717				53499	Cold response	163.119	115.338					53499	Basal	216.083	185.32
		53599	Basal	223.98	207.147	205.647	224.824				53599	Basal	219.794	198.387	200.374	201.672				53599	Basal	273.129	239.083	254.419	256.973				53599	Basal	323.567	258.635	253.099	332.491				53599	Cold response	157.959	124.001					53599	Basal	226.187	224.666
		53999	Basal	222.315	160.723	196.835	206.771				53999	Basal	218.563	231.37	239.7	215.46				53999	Basal	189.927	207.872	213.199	216.891				53999	Basal	278.012	219.195	228.777	261.616				53999	Cold response	185.495	152.85					53999	Basal	239.194	200.125
		54199	Basal	234.478	206.355	233.363	210.509				54199	Basal	246.528	232.778	228.116	253.359				54199	Basal	246.585	238.33	278.341	270.003				54199	Basal	286.094	236.252	218.078	270.483				54199	Cold response	183.268	111.592					54199	Basal	240.208	237.724
		54399	Basal	246.251	207.581	246.747	234.545				54399	Basal	234.373	245.188	213.299	255.849				54399	Basal	249.678	231.474	257.769	258.116				54399	Basal	320.299	252.556	244.009	286.288				54399	Cold response	183.324	145.092					54399	Basal	193.831	194.184
		54599	Basal	260.178	227.862	236.585	237.298				54599	Basal	231.02	194.856	194.243	214.416				54599	Basal	230.857	216.476	252.155	255.661				54599	Basal	318.195	236.352	225.09	292.328				54599	Cold response	156.313	148.33					54599	Basal	214.844	170.619
		54699	Basal	235.368	211.062	235.198	239.231				54699	Basal	239.502	208.893	226.252	242.098				54699	Basal	198.212	207.654	211.489	239.901				54699	Basal	256.48	225.586	211.397	250.166				54699	Cold response	182.205	168.385					54699	Basal	220.987	234.531
		54999	Basal	228.334	193.64	238.184	204.164				54999	Basal	202.769	193.332	192.121	200.184				54999	Basal	232.945	234.835	250.71	250.489				54999	Basal	314.155	237.335	244.711	325.159				54999	Cold response	182.483	143.02					54999	Basal	239.911	223.126
		55099	Basal	214.475	197.676	199.729	229.115				55099	Basal	228.597	208.67	226.747	231.085				55099	Basal	263.298	228.364	252.045	281.526				55099	Basal	337.852	268.435	231.274	341.157				55099	Cold response	158.335	155.148					55099	Basal	241.948	206.354
		55399	Basal	242.399	192.928	221.295	225.783				55399	Basal	242.747	222.044	237.49	240.619				55399	Basal	245.986	238.139	268.327	264.951				55399	Basal	276.365	226.074	239.226	292.575				55399	Cold response	164.054	129.302					55399	Basal	184.186	187.88
		55599	Basal	239.574	218.713	232.423	224.968				55599	Basal	215.751	226.295	220.239	247.656				55599	Basal	208.196	198.92	210.438	226.527				55599	Basal	290.56	255.913	230.242	298.482				55599	Cold response	161.415	142.228					55599	Basal	212.996	187.384
		55699	Basal	267.314	221.442	233.885	227.369				55699	Basal	207.817	182.086	203.075	203.375				55699	Basal	232.608	213.398	245.942	230.8				55699	Basal	335.574	242.892	251.791	336.141				55699	Cold response	151.236	133.015					55699	Basal	220.291	198.641
		55999	Basal	197.768	187.793	217.409	218.961				55999	Basal	242.251	218.819	227.269	250.831				55999	Basal	235.344	224.005	250.866	244.773				55999	Basal	273.05	229.098	218.921	272.371				55999	Cold response	154.667	126.093					55999	Basal	246.667	227.841
		56099	Basal	225.472	192.223	219.258	221.689				56099	Basal	257.889	227.726	241.368	247.195				56099	Basal	196.308	201.927	210.778	217.048				56099	Basal	287.16	246.805	230.997	278.449				56099	Cold response	178.438	136.52					56099	Basal	282.436	226.451
		56399	Basal	241.819	196.54	220.689	221.944				56399	Basal	215.08	182.951	170.32	216.837				56399	Basal	257.286	233.214	255.342	268.899				56399	Basal	296.94	247.12	253.139	305.474				56399	Cold response	178.135	122.873					56399	Basal	219.713	190.244
		56499	Basal	235.644	199.561	221.393	227.684				56499	Basal	234.407	215.039	221.915	227.446				56499	Basal	249.025	251.95	261.056	270.686				56499	Basal	329.331	258.416	258.98	339.053				56499	Cold response	168.807	147.489					56499	Basal	196.661	190.447
		56599	Basal	217.081	181.706	205.41	233.867				56599	Basal	226.747	211.152	210.241	232.765				56599	Basal	226.497	192.995	226.645	239.833				56599	Basal	258.422	226.674	221.592	272.74				56599	Cold response	173.202	122.457					56599	Basal	214.926	197.999
		57099	Basal	267.501	206.084	226.857	229.364				57099	Basal	212.522	178.247	202.718	207.774				57099	Basal	214.233	213.157	250.596	248.53				57099	Basal	299.988	248.182	263.607	305.572				57099	Cold response	159.286	109.612					57099	Basal	248.43	228.224
		57199	Basal	241.277	212.032	212.303	228.585				57199	Basal	223.404	209.743	221.389	238.289				57199	Basal	251.062	221.625	259.379	257.062				57199	Basal	334.917	251.477	272.372	315.938				57199	Cold response	161.07	82.764					57199	Basal	259.822	216.281
		57399	Basal	216.447	193.246	199.421	206.99				57399	Basal	228.977	227.061	249.35	248.81				57399	Basal	248.046	219.442	247.602	264.029				57399	Basal	328.582	221.372	238.445	292.777				57399	Cold response	194.964	112.811					57399	Basal	261.75	203.785
		57499	Basal	236.193	187.43	216.884	228.035				57499	Basal	218.826	222.693	234.355	228.505				57499	Basal	202.395	182.617	200.119	220.656				57499	Basal	305.698	227.964	245.047	291.764				57499	Cold response	167.44	105.774					57499	Basal	207.882	192.187
		57699	Basal	263.256	206.716	223.812	237.494				57699	Basal	202.993	196.131	195.508	214.171				57699	Basal	251.2	257.973	312.566	274.467				57699	Basal	305.899	255.632	225.546	301.592				57699	Cold response	172.695	138.194					57699	Basal	193.886	198.308
		57999	Basal	259.555	213.147	241.084	243.108				57999	Basal	255.078	232.799	211.398	234.476				57999	Basal	237.434	236.038	266.015	287.007				57999	Basal	280.734	217.383	217.061	279.137				57999	Cold response	154.179	111.736					57999	Basal	241.735	202.136
		58199	Basal	252.945	215.319	250.07	245.255				58199	Basal	251.376	227.869	233.257	264.449				58199	Basal	249.954	244.639	266.75	275.168				58199	Basal	287.13	238.472	236.389	297.285				58199	Cold response	186.467	108.23					58199	Basal	255.145	219.114
		58403	Basal	217.344	197.283	196.408	202.559				58403	Basal	229.694	205.922	207.158	209.929				58403	Basal	225.013	203.421	220.98	240.091				58403	Basal	305.837	258.69	241.476	307.087				58403	Cold response	154.932	103.125					58403	Basal	228.628	207.2
		58499	Basal	221.633	168.084	189.244	197.735				58499	Basal	237.449	203.507	204.385	240.661				58499	Basal	233.852	223.779	224.346	232.067				58499	Basal	323.44	253.315	229.206	324.164				58499	Cold response	151.035	140.539					58499	Basal	193.685	198.191
		58699	Basal	216.859	188.057	214.906	209.277				58699	Basal	221.231	227.505	224.51	249.879				58699	Basal	244.037	220.423	267.279	262.56				58699	Basal	262.679	221.539	206.05	274.748				58699	Cold response	136.26	140.782					58699	Basal	242.1	192.673
		59099	Basal	247.045	196.301	244.278	255.757				59099	Basal	218.23	203.091	204.704	220.202				59099	Basal	188.373	196.173	211.869	228.903				59099	Basal	337.215	286.89	250.515	316.697				59099	Cold response	143.193	169.115					59099	Basal	230.334	199.953
		59199	Basal	296.793	281.645	276.944	295.655				59199	Basal	213.801	193.547	196.599	223.45				59199	Basal	240.788	241.532	267.154	275.765				59199	Basal	308.969	272.334	253.738	337.195				59199	Cold response	126.91	108.035					59199	Basal	245.732	226.811
		59399	Basal	212.051	188.274	204.577	210.534				59399	Basal	249.134	225.858	243.187	262.549				59399	Basal	219.02	242.034	245.024	274.243				59399	Basal	317.043	251.416	243.4	305.545				59399	Cold response	124.854	85.077					59399	Basal	253.24	231.64
		59599	Basal	215.91	208.66	215.203	197.885				59599	Basal	232.573	220.368	241.137	239.962				59599	Basal	246.599	222.261	245.08	252.542				59599	Basal	286.165	240.732	245.624	282.087				59599	Cold response	146.065	62.931					59599	Basal	242.394	205.388
		59699	Basal	221.171	217.317	214.152	220.169				59699	Basal	190.999	197.039	203	206.73				59699	Basal	218.91	212.747	241.143	249.205				59699	Basal	281.198	264.567	223.181	331.654				59699	Cold response	325.028	286.74					59699	Basal	207.92	174.114
		60099	Basal	236.845	220.657	241.025	228.392				60099	Basal	239.048	225.447	220.94	241.995				60099	Basal	268.868	246.214	266.205	273.134				60099	Basal	278.242	233.05	212.396	256.842				60099	Cold response	146.919	13.288					60099	Basal	225.429	223.003
		60199	Basal	260.284	226.02	231.907	252.35				60199	Basal	237.712	222.34	236.318	261.299				60199	Basal	235.514	216.245	264.79	268.715				60199	Basal	288.621	244.68	244.14	285.351				60199	Cold response	131.43	28.156					60199	Basal	262.064	240.351
		60399	Basal	259.554	209.918	235.302	234.445				60399	Basal	253.396	221.327	216.598	261.83				60399	Basal	231.876	220.889	247.43	253.996				60399	Basal	334.377	253.884	256.365	309.281				60399	Cold response	129.753	37.834					60399	Basal	240.362	196.92
		60599	Basal	241.598	188.16	217.067	216.82				60599	Basal	209.388	183.66	183.529	192.081				60599	Basal	201.807	178.282	230.49	226.612				60599	Basal	277.385	231.805	229.946	297.904				60599	Cold response	131.197	55.724					60599	Basal	224.147	181.959
		60699	Basal	228.015	179.968	199.454	211.041				60699	Basal	208.687	210.935	198.033	244.995				60699	Basal	221.32	220.601	256.5	252.799				60699	Basal	255.093	221.183	214.93	250.006				60699	Cold response	111.526	39.111					60699	Basal	202.524	178.441
		61099	Basal	220.881	230.511	220.758	231.113				61099	Basal	211.365	175.105	208.693	231.158				61099	Basal	205.25	194.095	208.664	218.44				61099	Basal	327.521	234.527	250.619	311.432				61099	Cold response	147.445	27.178					61099	Basal	240.769	210.737
		61199	Basal	245.513	213.863	253.989	218.598				61199	Basal	203.73	208.513	200.365	237.762				61199	Basal	210.65	209.113	233.648	250.332				61199	Basal	332.816	273.774	266.617	360.057				61199	Cold response	119.31	43.298					61199	Basal	244.959	236.932
		61399	Basal	250.635	237.571	237.861	247.092				61399	Basal	264.675	216.815	234.87	244.225				61399	Basal	238.624	229.332	261.35	279.184				61399	Basal	301.128	259.494	270.176	315.932				61399	Cold response	106.657	47.29					61399	Basal	246.217	230.343
		61499	Basal	220.029	207.193	237.432	238.926				61499	Basal	224.024	192.883	228.184	241.546				61499	Basal	259.586	225.557	274.951	265.825				61499	Basal	276.889	239.972	229.441	274.011				61499	Cold response	108.647	79.643					61499	Basal	253.482	237.494
		61599	Basal	216.503	200.068	222.226	209.363				61599	Basal	207.521	184.687	200.04	212.868				61599	Basal	244.757	219.533	233.039	271.703				61599	Basal	311.569	250.722	235.836	316.511				61599	Cold response	99.522	36.196					61599	Cold response	238.369	192.336
		61999	Basal	227.937	188.429	210.772	234.806				61999	Basal	230.665	187.501	217.539	234.445				61999	Basal	281.872	270.09	281.603	289.07				61999	Basal	298.477	236.429	231.342	277.017				61999	Cold response	89.321	62.825					61999	Cold response	232.134	233.912
		62099	Basal	234.614	201.327	234.156	221.6				62099	Basal	244.793	192.14	233.556	259.816				62099	Basal	226.616	184.204	231.03	250.212				62099	Basal	296.181	232.618	230.389	303.355				62099	Cold response	83.588	68.609					62099	Cold response	243.715	224.19
		62199	Basal	232.546	219.344	267.941	225.469				62199	Basal	236.975	235.752	231.397	257.062				62199	Basal	246.89	232.914	255.455	283.564				62199	Basal	317.471	275.902	240.074	323.115				62199	Cold response	113.215	54.761					62199	Cold response	226.69	218.906
		62499	Basal	237.077	201.45	226.776	242.455				62499	Basal	195.167	176.308	195.011	206.705				62499	Basal	239.315	224.796	269.736	263.72				62499	Basal	307.552	231.026	253.762	331.609				62499	Cold response	124.841	219.527					62499	Cold response	212.016	195.005
		62599	Basal	219.484	211.728	218.392	208.635				62599	Basal	208.917	201.791	211.6	229.763				62599	Basal	222.048	198.376	213.236	232.45				62599	Basal	289.516	219.542	221.181	274.832				62599	Cold response	96.143	46.352					62599	Cold response	226.344	207.79
		62999	Basal	216.664	198.356	229.128	214.686				62999	Basal	214.785	193.226	194.721	209.225				62999	Basal	238.792	255.986	255.948	269.786				62999	Basal	305.521	248.948	227.139	304.463				62999	Cold response	135.755	20.917					62999	Cold response	230.098	211.043
		63399	Basal	236.026	196.486	231.82	210.344				63399	Basal	201.245	202.94	210.923	209.768				63399	Basal	233.855	202.545	248.554	263.318				63399	Basal	312.519	278.273	234.352	309.129				63399	Cold response	141.05	23.281					63399	Cold response	233.221	191.571
		63499	Cold response	240.641	570.411	510.577	417.065				63499	Cold response	227.018	218.177	224.265	251.836				63499	Basal	215.242	222.771	233.659	255.42				63499	Basal	360.704	274.417	262.124	316.122				63499	Cold response	102.37	37.046					63499	Cold response	246.932	239.06
		63599	Cold response	336.98	465.887	499.666	507.642				63599	Cold response	224.373	258.96	325.134	312.974				63599	Basal	232.706	215.979	239.982	249.499				63599	Basal	282.054	221.767	224.185	292.216				63599	Cold response	128.79	26.619					63599	Cold response	222.824	191.758
		63699	Cold response	299.413	436.99	455.884	495.768				63699	Cold response	222.004	206.15	267.147	459.488				63699	Basal	250.537	230.576	273.893	277.535				63699	Basal	293.568	230.169	245.958	303.058				63699	Cold response	76.893	27.781					63699	Cold response	200.338	196.833
		63999	Cold response	678.087	652.874	631.312	596.14				63999	Cold response	590.617	238.22	668.849	210.306				63999	Basal	258.574	229.392	281.685	281.029				63999	Basal	307.477	255.769	224.506	325.958				63999	Cold response	93.785	33.126					63999	Cold response	234.158	211.191
		64099	Cold response	251.859	749.606	429.707	572.128				64099	Cold response	699.515	116.242	556.75	516.554				64099	Basal	207.137	184.203	230.435	240.645				64099	Basal	270.738	234.482	218.881	253.529				64099	Cold response	78.195	15.606					64099	Cold response	230.69	240.627
		64199	Cold response	259.647	480.841	571.531	537.21				64199	Cold response	602.169	629.299	614.215	530.736				64199	Basal	263.477	234.685	282.245	259.15				64199	Basal	346.985	283.918	268.653	351.058				64199	Cold response	134.761	33.582					64199	Cold response	244.378	230.019
		64599	Cold response	253.514	262.393	558.7	573.144				64599	Cold response	636.233	607.704	668.06	615.579				64599	Basal	248.774	244.139	260.408	282.858				64599	Basal	347.787	262.693	270.368	337.169				64599	Cold response	109.81	31.543					64599	Cold response	238.423	214.022
		64699	Cold response	277.202	237.303	195.423	399.801				64699	Cold response	600.521	586.866	619.743	505.796				64699	Basal	222.833	209.359	258.203	245.523				64699	Basal	300.768	238.253	242.918	307.596				64699	Cold response	118.92	29.887					64699	Cold response	204.338	197.511
		64999	Cold response	509.127	508.132	711.164	654.705				64999	Cold response	513.028	643.413	774.038	771.04				64999	Basal	221.157	220.408	247.238	236.619				64999	Basal	293.882	241.109	254.568	307.31				64999	Cold response	170.442	16.557					64999	Cold response	241.306	201.461
		65199	Cold response	439.352	590.752	685.304	666.984				65199	Cold response	402.511	322.271	336.306	456.824				65199	Basal	269.846	232.432	252.079	288.013				65199	Basal	308.975	223.711	252.539	299.862				65199	Cold response	138.718	10.417					65199	Cold response	253.272	233.087
		65499	Cold response	539.341	543.958	642.434	621.429				65499	Cold response	258.19	233.758	268.286	282.633				65499	Basal	268.16	218.501	273.553	298.573				65499	Basal	299.116	243.081	232.546	310.212				65499	Cold response	165.376	15.328					65499	Cold response	227.374	227.193
		65599	Cold response	482.071	544.003	612.25	691.331				65599	Cold response	258.368	202.984	229.446	258.314				65599	Basal	201.24	208.449	221.725	216.332				65599	Basal	282.106	227.779	228.742	271.006				65599	Cold response	156.251	17.28					65599	Cold response	236.583	195.422
		65699	Cold response	560.378	480.898	525.403	683.169				65699	Cold response	237.801	210.289	216.492	233.408				65699	Basal	220.548	210.367	234.061	257.812				65699	Basal	279.287	221.924	219.09	283.955				65699	Cold response	156.706	35.902					65699	Cold response	235.631	199.257
		65999	Cold response	404.004	468.267	562.206	431.171				65999	Cold response	196.677	182.54	218.85	223.571				65999	Basal	242.413	216.593	259.987	260.229				65999	Basal	337.35	274.221	253.931	300.1				65999	Cold response	138.84	26.481					65999	Cold response	243.787	208.762
		66099	Cold response	376.734	359.414	352.787	371.783				66099	Cold response	217.764	193.855	213.753	216.418				66099	Basal	207.562	197.307	216.788	244.059				66099	Basal	302.734	258.23	234.671	311.18				66099	Cold response	159.206	26.225					66099	Cold response	237.379	207.655
		66199	Cold response	295.711	284.443	287.082	270.284				66199	Cold response	205.847	193.097	204.971	203.56				66199	Basal	202.884	203.567	210.885	200.735				66199	Basal	275.036	210.913	191.771	257.523				66199	Cold response	161.173	40.363					66199	Cold response	222.421	241.907
		66499	Cold response	272.383	237.152	234.623	262.8				66499	Cold response	219.939	217.779	202.153	223.858				66499	Basal	243.955	237.908	265.076	267.027				66499	Cold response	317.041	255.685	250.218	294.949				66499	Cold response	173.32	29.941					66499	Cold response	221.514	204.538
		66599	Cold response	304.011	268.587	258.564	295.076				66599	Cold response	275.196	234.704	238.747	259.056				66599	Basal	239.781	232.082	247.577	261.615				66599	Cold response	323.357	234.22	257.772	306.807				66599	Cold response	162.383	47.253					66599	Cold response	200.158	178.325
		66999	Cold response	297.52	234.962	260.295	260.763				66999	Cold response	231.566	195.125	183.457	215.39				66999	Basal	209.728	202.895	219.306	246.89				66999	Cold response	300.756	258.248	249.623	291.894				66999	Cold response	140.331	30.613					66999	Cold response	249.401	224.81
		67099	Cold response	347.451	266.237	275.058	276.673				67099	Cold response	234.843	190.753	204.124	219.583				67099	Basal	256.232	237.02	244.037	271.337				67099	Cold response	310.686	246.503	327.982	331.628				67099	Cold response	134.545	24.582					67099	Cold response	275.011	205.686
		67199	Cold response	282.866	271.824	292.281	300.22				67199	Cold response	222.003	192.453	209.605	225.661				67199	Basal	236.661	236.975	230.816	250.741				67199	Cold response	304.679	245.836	238.861	316.481				67199	Cold response	125.931	19.101					67199	Cold response	241.769	207.975
		67499	Cold response	391.928	388.843	368.077	403.444				67499	Cold response	250.689	197.71	207.645	230.987				67499	Basal	206.589	202.414	202.827	208.944				67499	Cold response	276.745	227.019	529.919	263.292				67499	Cold response	150.191	10.908					67499	Cold response	227.729	203.826
		67699	Cold response	365.381	335.358	335.32	338.693				67699	Cold response	214.208	173.698	195.98	218.954				67699	Basal	196.849	179.688	220.948	216.167				67699	Cold response	283.179	289.239	499.623	308.823				67699	Cold response	138.289	27.95					67699	Cold response	198.145	191.429
		67999	Cold response	283.074	246.823	271.491	278.965				67999	Cold response	279.268	229.447	226.548	263.016				67999	Basal	229.055	239.781	261.288	264.316				67999	Cold response	114.056	249.459	572.367	420.426				67999	Cold response	133.57	32.787					67999	Cold response	242.773	213.537
		68199	Cold response	278.241	246.442	264.208	269.527				68199	Cold response	222.172	231.816	239.011	234.776				68199	Basal	227.272	234.639	244.62	253.719				68199	Cold response	107.329	237.375	447.757	361.371				68199	Cold response	144.286	41.327					68199	Cold response	224.912	212.671
		68399	Cold response	263.253	213.188	241.367	240.981				68399	Cold response	216.01	192.295	187.986	196.025				68399	Basal	194.87	211.655	245.73	252.618				68399	Cold response	456.76	619.211	555.087	354.75				68399	Cold response	155.677	10.831					68399	Cold response	218.885	188.081
		68499	Cold response	219.394	203.39	186.487	212.611				68499	Cold response	199.268	196.255	212.349	199.345				68499	Basal	255.059	210.133	716.666	647.106				68499	Cold response	407.994	554.263	404.048	269.513				68499	Cold response	148.713	29.587					68499	Cold response	222.999	183.818
		68699	Cold response	250.381	210.777	205.538	214.929				68699	Cold response	233.582	180.215	196.491	222.964				68699	Cold response	251.631	219.691	548.803	663.321				68699	Cold response	452.188	598.8	635.127	118.477				68699	Cold response	169.436	26.305					68699	Cold response	202.148	189.392
		69099	Cold response	510.101	492.907	513.979	496.82				69099	Cold response	207.832	194.342	189.298	207.592				69099	Cold response	321.649	214.435	234.103	326.794				69099	Cold response	556.576	611.308	557.03	575.32				69099	Cold response	145.437	19.707					69099	Cold response	230.452	221.679
		69199	Cold response	420.078	463.588	486.046	481.619				69199	Cold response	201.193	165.603	178.96	190.517				69199	Cold response	304.691	200.041	248.804	441.866				69199	Cold response	620.477	667.476	713.882	733.406				69199	Cold response	144.55	13.649					69199	Cold response	243.801	216.725
		69399	Cold response	333.255	279.264	265.553	271.499				69399	Cold response	203.766	212.863	211.654	230.953				69399	Cold response	654.29	203.995	262.207	643.404				69399	Cold response	810.245	578.703	811.722	735.619				69399	Cold response	107.781	25.233					69399	Cold response	234.421	201.91
		69599	Cold response	273.072	233.359	252.014	238.48				69599	Cold response	226.003	206.619	202.489	228.647				69599	Cold response	606.884	235.633	281.551	566.255				69599	Cold response	631.183	533.668	666.687	617.488				69599	Cold response	92.012	223.401					69599	Cold response	210.542	213.578
		69699	Cold response	240.429	197.28	220.838	207.512				69699	Cold response	203.426	168.946	206.738	203.353				69699	Cold response	608.801	220.822	265.428	726.18				69699	Cold response	640.763	541.257	696.565	634.947				69699	Cold response	73.204	102.299					69699	Cold response	199.986	191.101
		69999	Cold response	239.08	211.858	226.357	231.599				69999	Cold response	186.51	190.328	171.177	214.674				69999	Cold response	675.155	252.126	289.322	491.498				69999	Cold response	756.452	818.171	564.036	852.459				69999	Cold response	98.14	68.486					69999	Cold response	245.434	217.74
		70099	Cold response	243.431	216.369	226.386	229.46				70099	Cold response	204.741	176.354	188.511	231.999				70099	Cold response	651.729	342.907	353.101	690.011				70099	Cold response	546.591	560.357	440.54	571.21				70099	Cold response	102.037	53.193					70099	Cold response	262.878	220.768
		70199	Cold response	534.58	523.147	566.28	564.49				70199	Cold response	211.751	222.821	228.318	222.112				70199	Cold response	625.707	376.89	351.411	611.349				70199	Cold response	428.605	353.824	373.068	401.751				70199	Cold response	145.336	48.546					70199	Cold response	261.924	229.637
		70399	Cold response	392.127	431.312	444.195	421.416				70399	Cold response	198.33	176.935	211.803	201.423				70399	Cold response	765.392	517.248	732.604	680.498				70399	Cold response	354.384	397.521	448.105	400.396				70399	Cold response	136.246	112.52					70399	Cold response	219.639	201.84
		70599	Cold response	331.562	296.954	312.95	312.788				70599	Cold response	223.288	183.317	168.233	204.635				70599	Cold response	693.464	730.176	813.872	776.777				70599	Cold response	376.919	320.826	334.189	379.101				70599	Cold response	147.16	107.378					70599	Cold response	215.646	205.033
		71099	Cold response	236.166	211.087	219.127	227.817				71099	Cold response	218.781	207.413	208.039	224.58				71099	Cold response	612.303	504.657	470.743	644.469				71099	Cold response	321.032	277.324	286.9	299.721				71099	Cold response	144.919	82.861					71099	Cold response	245.53	212.753
		71199	Cold response	225.577	207.627	222.54	224.417				71199	Cold response	204.132	183.708	191.774	198.426				71199	Cold response	495.913	347.826	475.403	543.778				71199	Cold response	314.908	260.258	311.304	324.366				71199	Cold response	124.719	122.961					71199	Cold response	284.601	255.719
		71399	Cold response	255.183	213.775	242.534	236.275				71399	Cold response	198.706	163.354	178.568	195.75				71399	Cold response	322.047	304.155	313.739	334.443				71399	Cold response	453.792	452.117	489.715	467.546				71399	Cold response	155.48	135.456					71399	Cold response	208.457	186.869
		71499	Cold response	258.84	214.395	209.649	222.62				71499	Cold response	199.154	163.202	182.458	220.924				71499	Cold response	210.201	225.293	195.603	238.424				71499	Cold response	379.996	305.497	300.702	375.329				71499	Cold response	153.085	133.811					71499	Cold response	197.243	195.484
		71699	Cold response	221.877	202.78	226.039	235.202				71699	Cold response	230.744	225.256	209.977	242.103				71699	Cold response	225.377	241.619	214.16	240.787				71699	Cold response	328.713	292.505	300.49	312.247				71699	Cold response	122.992	150.971					71699	Cold response	221.158	189.479
		71999	Cold response	236.385	185.423	191.808	216.241				71999	Cold response	204.347	169.168	170.602	192.595				71999	Cold response	291.056	286.765	249.127	272.099				71999	Cold response	343.393	272.85	249.503	328.637				71999	Cold response	145.957	104.772					71999	Cold response	257.563	218.975
		72199	Cold response	350.819	328.894	347.656	367.702				72199	Cold response	227.982	188.66	202.36	217.538				72199	Cold response	256.56	229.739	258.137	294.098				72199	Cold response	371.545	336.007	334.659	376.286				72199	Cold response	151.117	93.003					72199	Cold response	233.887	219.452
		72399	Cold response	357.568	330.978	337.709	329.91				72399	Cold response	247.106	208.048	222.857	213.214				72399	Cold response	492.979	545.965	546.456	542.525				72399	Cold response	294.012	232.102	251.299	292.937				72399	Cold response	127.884	127.234					72399	Cold response	229.242	209.065
		72499	Cold response	272.098	246.357	275.216	279.303				72499	Cold response	193.267	169.319	165.415	205.075				72499	Cold response	456.193	420.397	429.744	449.411				72499	Cold response	303.822	250.265	277.724	270.342				72499	Cold response	150.836	119.087					72499	Cold response	216.79	190.164
		72699	Cold response	255.342	256.071	265.503	256.03				72699	Cold response	210.047	207.095	196.688	216.059				72699	Cold response	254.437	244.618	236.854	287.184				72699	Cold response	315.827	240.843	253.696	264.267				72699	Cold response	120.31	74.874					72699	Cold response	224.202	181.642
		72999	Cold response	239.965	204.071	204.482	201.133				72999	Cold response	239.838	220.203	222.063	233.515				72999	Cold response	191.683	204.567	196.592	224.268				72999	Cold response	345.794	301.217	261.798	295.55				72999	Cold response	146.31	128.569					72999	Cold response	239.172	192.317
		73099	Cold response	197.49	174.472	224.911	204.258				73099	Cold response	198.808	204.422	200.49	199.349				73099	Cold response	221.856	226.196	286.271	247.177				73099	Cold response	289.271	257.693	244.515	285.673				73099	Cold response	134.119	93.941					73099	Cold response	246.459	211.466
		73199	Cold response	225.601	203.218	220.233	217.808				73199	Cold response	200.343	183.923	178.125	189.598				73199	Cold response	167.007	244.987	234.734	268.869				73199	Cold response	390.15	328.899	325.737	372.936				73199	Cold response	122.199	112.504					73199	Cold response	241.619	227.361
		73599	Cold response	243.48	190.369	224.451	241.71				73599	Cold response	211.972	209.054	179.022	212.16				73599	Cold response	155.961	193.847	195.058	218.941				73599	Cold response	358.414	309.231	354.278	394.306				73599	Cold response	128.611	115.032					73599	Cold response	215.382	185.287
		73699	Cold response	243.342	209.1	218.046	220.674				73699	Cold response	228.844	184.064	216.215	233.948				73699	Cold response	162.002	217.848	203.542	212.717				73699	Cold response	375.694	330.071	317.083	344.229				73699	Cold response	137.536	108.386					73699	Cold response	241.981	212.678
		73998	Cold response	319.226	345.598	319.817	370.052				73998	Cold response	212.756	197.585	200.413	238.229				73998	Cold response	227.852	218.505	231.617	240.995				73998	Cold response	302.82	225.724	213.541	279.657				73998	Cold response	174.119	106.69					73998	Cold response	221.408	218.522
		74099	Cold response	324.485	352.968	337.259	300.79				74099	Cold response	210.101	233.154	214.386	212.992				74099	Cold response	218.807	162.341	203.503	246.264				74099	Cold response	345.252	272.953	282.422	293.804				74099	Cold response	137.999	56.913					74099	Cold response	228.876	200.101
		74399	Cold response	247.366	230.485	248.932	247.197				74399	Cold response	196.311	195.863	188.012	209.833				74399	Cold response	203.405	190.715	217.052	222.682				74399	Cold response	283.033	207.975	186.971	265.845				74399	Cold response	128.444	129.088					74399	Cold response	235.669	201.899
		74599	Cold response	267.164	244.277	253.715	245.05				74599	Cold response	219.043	169.008	200.626	197.961				74599	Cold response	269.12	281.598	257.729	270.624				74599	Cold response	259.885	214.942	200.322	246.793				74599	Cold response	125.542	97.35					74599	Cold response	236.409	243.224
		74699	Cold response	249.04	209.483	215.838	224.408				74699	Cold response	219.295	179.416	190.473	202.916				74699	Cold response	215.223	186.464	208.496	249.61				74699	Cold response	290.674	241.717	237.881	283.581				74699	Cold response	152.257	96.937					74699	Cold response	287.527	221.724
		74999	Cold response	275.692	210.713	253.46	251.049				74999	Cold response	228.656	217.326	221.221	222.428				74999	Cold response	190.79	183.92	192.095	213.841				74999	Cold response	284.847	240.349	223.198	280.324				74999	Cold response	119.063	113.739					74999	Cold response	260.351	216.252
		75099	Cold response	239.574	188.939	189.131	205.926				75099	Cold response	206.921	203.302	181.515	207.019				75099	Cold response	219.586	194.348	218.636	252.264				75099	Cold response	273.083	229.499	236.264	263.444				75099	Cold response	153.921	100.175					75099	Cold response	219.531	221.729
		75399	Cold response	243.249	196.62	199.772	218.947				75399	Cold response	213.178	178.312	210.144	213.963				75399	Cold response	232.108	194.22	238.291	256.544				75399	Cold response	566.188	490.376	489.71	545.376				75399	Cold response	147.943	82.764					75399	Cold response	227.135	193.563
		75599	Cold response	260.934	193.752	221.38	210.229				75599	Cold response	231.273	193.885	200.328	239.464				75599	Cold response	228.849	205.847	207.043	212.97				75599	Cold response	497.236	431.927	426.439	424.425				75599	Cold response	132.147	62.597					75599	Cold response	236.655	211.163
		75699	Cold response	419.585	476.256	449.214	467.354				75699	Cold response	213.71	211.7	197.522	223.426				75699	Cold response	221.433	181.315	197.452	195.754				75699	Cold response	355.509	346.725	349.235	341.377				75699	Cold response	148.488	99.639					75699	Cold response	241.777	208.706
		75999	Cold response	260.797	222.207	261.252	258.975				75999	Cold response	208.769	197.452	198.55	242.453				75999	Cold response	211.719	198.534	197.697	212.34				75999	Cold response	332.801	260.154	262.002	294.96				75999	Cold response	157.541	187.754					75999	Cold response	240.602	178.332
		76099	Cold response	218.13	204.096	223.317	215.115				76099	Cold response	219.069	199.483	205.822	218.478				76099	Cold response	265.347	212.616	228.227	230.886				76099	Cold response	297.255	225.974	221.577	303.942				76099	Cold response	124.365	148.545					76099	Cold response	205.536	210.479
		76199	Cold response	220.486	184.322	224.497	206.24				76199	Cold response	254.614	253.203	247.355	238.252				76199	Cold response	209.69	196.141	195.49	213.4				76199	Cold response	340.142	224.031	246.044	288.808				76199	Cold response	112.79	80.965					76199	Cold response	224.938	203.591
		76399	Cold response	222.827	213.54	220.862	209.164				76399	Cold response	202.868	191.865	203.049	239.213				76399	Cold response	226.232	177.168	200.249	218.746				76399	Cold response	239.293	205.98	215.855	250.274				76399	Cold response	111.127	123.625					76399	Cold response	244.669	200.378
		76499	Cold response	237.41	190.899	205.842	248.217				76499	Cold response	187.847	170.586	194.406	188.65				76499	Cold response	236.443	200.979	197.202	231.939				76499	Cold response	288.337	241.525	207.653	272.913				76499	Cold response	97.267	110.506					76499	Cold response	237.848	226.648
		77099	Cold response	272.83	216.943	223.742	225.869				77099	Cold response	231.177	205.063	214.308	242.553				77099	Cold response	241.317	218.21	220.985	230.119				77099	Cold response	268.257	206.166	181.163	253.961				77099	Cold response	104.032	104.479					77099	Cold response	245.486	207.915
		77199	Cold response	257.838	216.731	243.73	234.548				77199	Cold response	227.594	198.422	214.319	219.969				77199	Cold response	212.293	189.699	221.296	218.191				77199	Cold response	288.958	217.031	194.034	265.081				77199	Cold response	115.61	100.343					77199	Cold response	216.238	176.626
		77399	Cold response	308.199	305.297	293.02	321.762				77399	Cold response	191.876	181.784	186.093	204.923				77399	Cold response	196.433	203.706	194.499	230.277				77399	Cold response	327.234	234.749	248.096	276.432				77399	Cold response	137.844	131.757					77399	Cold response	269.385	226.803
		77599	Cold response	330.511	304.067	309.123	284.754				77599	Cold response	222.343	188.144	208.177	230.832				77599	Cold response	237.108	223.588	227.633	240.032				77599	Cold response	325.829	245.383	226.337	305.541				77599	Cold response	111.598	112.867					77599	Cold response	223.347	200.216
		77698	Cold response	242.57	214.536	211.785	228.831				77698	Cold response	216.786	197.62	206.215	223.353				77698	Cold response	243.403	207.287	234.738	237.684				77698	Cold response	263.652	223.907	235.494	250.547				77698	Cold response	110.79	88.297					77698	Cold response	251.927	230.988
		77999	Cold response	247.537	211.558	214.876	232.753				77999	Cold response	228.134	222.732	211.824	234.907				77999	Cold response	222.534	196.133	210.587	227.432				77999	Cold response	303.868	226.508	216.631	301.265				77999	Cold response	138.504	118.664					77999	Cold response	210.712	236.858
		78098	Cold response	258.475	223.799	229.657	233.937				78098	Cold response	237.11	215.029	216.794	241.977				78098	Cold response	215.216	208.611	214.812	214.041				78098	Cold response	314.906	225.459	222.25	306.027				78098	Cold response	137.857	166.947					78098	Cold response	219.896	188.509
		78399	Cold response	260.226	237.539	230.25	234.17				78399	Cold response	252.624	209.795	232.323	259.194				78399	Cold response	210.328	193.385	221.181	225.393				78399	Cold response	332.494	242.891	219.312	291.719				78399	Cold response	111.359	110.604					78399	Cold response	249.975	219.042
		78499	Cold response	224.179	193.945	194.218	201.522				78499	Cold response	210.747	204.256	205.257	220.469				78499	Cold response	250.297	216.611	255.444	247.4				78499	Cold response	532.749	440.364	494.302	498.105				78499	Cold response	126.284	88.836					78499	Cold response	236.624	230.509
		78599	Cold response	215.433	187.629	182.403	216.473				78599	Cold response	201.248	185.04	194.219	189.269				78599	Cold response	245.654	196.902	193.457	241.56				78599	Cold response	454.341	367.903	380.107	419.889				78599	Cold response	113.594	100.513					78599	Cold response	333.831	280.192
		78999	Cold response	307.368	236.652	258.87	251.171				78999	Cold response	228.064	216.863	193.359	212.585				78999	Cold response	232.228	205.362	236.754	252.724				78999	Cold response	293.281	270.053	260.278	266.812				78999	Cold response	150.577	118.329					78999	Cold response	214.829	184.867
		79098	Cold response	288.263	253.401	248.745	263.009				79098	Cold response	245.836	215.131	206.294	239.568				79098	Cold response	230.165	215.63	230.613	251.788				79098	Cold response	294.562	243.646	254.14	265.182				79098	Cold response	118.921	129.022					79098	Cold response	225.275	197.289
		79199	Cold response	273.643	219.697	243.468	236.838				79199	Cold response	194.432	170.088	184.035	212.525				79199	Cold response	204.655	197.099	210.356	186.813				79199	Cold response	293.784	241.187	244.994	280.55				79199	Cold response	105.627	92.969					79199	Cold response	224.698	233.77
		79499	Cold response	229.92	207.251	219.477	206.76				79499	Cold response	211.365	194.196	214.672	213.933				79499	Cold response	211.016	196.429	205.628	231.95				79499	Cold response	318.56	246.201	232.522	305.049				79499	Cold response	124.819	101.35					79499	Cold response	242.521	200.854
		79599	Cold response	228.156	182.324	205.29	218.018				79599	Cold response	212.199	198.108	193.122	202.094				79599	Cold response	221.07	207.854	228.466	236.56				79599	Cold response	282.429	210.416	210.317	251.129				79599	Cold response	133.64	126.804					79599	Cold response	272.235	214.502
		80199	Cold response	252.993	206.151	222.341	217.08				80199	Cold response	222.712	199.947	205.554	233.105				80199	Cold response	213.348	194.829	205.607	226.505				80199	Cold response	309.197	226.929	240.206	303.811				80199	Cold response	110.984	131.194					80199	Cold response	214.707	198.3
		80399	Cold response	225.419	200.295	222.673	234.19				80399	Cold response	216.123	181.242	211.63	207.664				80399	Cold response	185.07	192.39	194.485	207.262				80399	Cold response	327.249	259.946	223.339	290.041				80399	Cold response	132.219	94.846					80399	Cold response	226.824	194.026
		80502	Cold response	274.697	258.352	271.958	259.532				80502	Cold response	250.562	208.208	226.688	228.352				80502	Cold response	202.01	197.243	221.621	226.721				80502	Cold response	290.609	212.117	208.904	256.952				80502	Cold response	121.109	108.438					80502	Cold response	250.71	216.325
		80598	Cold response	352.511	359.2	336.485	344.924				80598	Cold response	243.343	208.727	230.163	248.641				80598	Cold response	205.565	211.854	243.685	251.061				80598	Cold response	274.804	232.251	240.89	280.728				80598	Cold response	135.448	96.803					80598	Cold response	249.279	216.946
		80699	Cold response	288.949	309.384	334.082	337.875				80699	Cold response	230.741	198.066	203.009	212.469				80699	Cold response	214.322	210.056	210.28	224.822				80699	Cold response	479.74	481.457	459.193	460.935				80699	Cold response	141.933	111.357					80699	Cold response	215.846	199.766
		81098	Cold response	250.932	219.579	221.786	218.285				81098	Cold response	230.359	190.67	173.709	226.505				81098	Cold response	244.989	197.387	232.028	246.675				81098	Cold response	313.702	313.649	329.922	323.287				81098	Cold response	114.013	148.823					81098	Cold response	214.753	189.768
		81198	Cold response	253.046	206.848	228.913	238.681				81198	Cold response	217.136	208.595	192.397	199.328				81198	Cold response	248.846	210.283	236.5	233.565				81198	Cold response	310.227	268.138	262.089	299.286				81198	Cold response	130.316	123.242					81198	Cold response	229.085	216.442
		81398	Cold response	297.689	205.084	247.087	243.6				81398	Cold response	224.104	214.139	202.596	226.404				81398	Cold response	231.8	220.86	200.449	242.805				81398	Cold response	326.696	276.076	290.938	322.322				81398	Cold response	116.345	99.496					81398	Cold response	234.142	230.316
		81599	Cold response	250.316	210.726	236.602	219.695				81599	Cold response	203.615	197.099	204.551	212.431				81599	Cold response	218.293	171.516	179.52	222.321				81599	Cold response	292.294	238.505	257.068	264.712				81599	Cold response	154.72	90.446					81599	Cold response	261.881	198.965
		81699	Cold response	246.97	186.083	203.918	209.631				81699	Cold response	202.247	180.849	207.759	201.504				81699	Cold response	236.037	224.271	216.814	233.041				81699	Cold response	279.325	238.166	232.18	280.731				81699	Cold response	137.277	103.428					81699	Cold response	235.091	228.608
		81999	Cold response	241.072	184.49	200.287	230.178				81999	Cold response	256.152	219.504	221.819	247.188				81999	Cold response	240.297	194.712	234.284	246.473				81999	Cold response	303.988	259.183	230.178	295.757				81999	Cold response	138.686	96.732					81999	Cold response	213.498	210.862
		82199	Cold response	306.875	249.858	238.297	262.154				82199	Cold response	212.686	207.009	211.859	223.877				82199	Cold response	209.967	183.582	198.065	225.78				82199	Cold response	300.764	243.634	236.403	270.692				82199	Cold response	125.764	115.659					82199	Cold response	219.958	219.964
		82398	Cold response	359.384	344.184	369.18	342.46				82398	Cold response	224.109	196.567	212.317	222.907				82398	Cold response	224.137	201.142	201.479	227.346				82398	Cold response	310.973	232.073	216.515	287.606				82398	Cold response	134.13	144.101					82398	Cold response	260.135	242.668
		82498	Cold response	314.299	231.821	257.32	269.051				82498	Cold response	233.561	216.095	222.108	228.127				82498	Cold response	229.583	200.203	235.642	255.716				82498	Cold response	341.762	247.217	236.919	318.019				82498	Cold response	121.983	112.636					82498	Cold response	225.68	211.467
		82698	Cold response	274.091	249.576	249.045	291.931				82698	Cold response	240.397	229.219	241.043	242.201				82698	Cold response	264.802	202.403	233.994	252.321				82698	Cold response	323.94	231.383	233.271	289.325				82698	Cold response	154.423	98.193					82698	Cold response	199.058	202.817
		82998	Cold response	212.469	208.009	200.088	222.5				82998	Cold response	211.638	193.724	192.618	224.437				82998	Cold response	222.969	201.42	204.427	235.238				82998	Cold response	305.023	232.394	205.163	277.749				82998	Cold response	141.556	107.075					82998	Cold response	246.854	210.764
		83198	Cold response	224.948	204.584	203.352	213.815				83198	Cold response	229.459	224.537	216.103	233.175				83198	Cold response	225.777	199.37	223.758	242.076				83198	Cold response	314.283	223.193	242.135	313.634				83198	Cold response	133.936	100.012					83198	Cold response	256.017	200.179
		83398	Cold response	246.411	205.796	232.176	236.001				83398	Cold response	216.444	199.769	195.247	215.15				83398	Cold response	238.02	215.691	237.186	216.664				83398	Cold response	329.957	256.381	281.756	310.842				83398	Cold response	112.046	107.006					83398	Cold response	221.706	205.331
		83498	Cold response	258.203	215.224	235.181	236.719				83498	Cold response	201.258	178.159	178.417	207.917				83498	Cold response	226.01	171.082	199.594	212.601				83498	Cold response	356.403	327.61	337.644	353.097				83498	Cold response	131.44	70.217					83498	Cold response	199.604	206.113
		83698	Cold response	270.456	219.439	253.897	238.413				83698	Cold response	200.122	198.063	189.49	226.612				83698	Cold response	202.588	192.915	209.364	228.224				83698	Cold response	356.693	292.395	318.649	357.233				83698	Cold response	120.923	126.266					83698	Cold response	234.379	202.57
		83999	Cold response	296.808	226.732	264.826	296.123				83999	Cold response	230.708	211.615	236.504	245.481				83999	Cold response	263.873	216.503	239.914	260.808				83999	Cold response	257.422	239.333	216.209	249.075				83999	Cold response	135.022	87.444					83999	Cold response	267.734	256.611
		84199	Cold response	260.042	205.885	224.293	236.686				84199	Cold response	222.813	197.908	205.893	250.348				84199	Cold response	289.709	267.5	252.769	280.254				84199	Cold response	306.06	257.887	215.552	281.848				84199	Cold response	129.379	98.437					84199	Cold response	268.254	227.488
		84498	Cold response	221.946	212.439	234.325	226.774				84498	Cold response	206.777	203.7	201.438	227.414				84498	Cold response	219.854	180.364	233.102	234.119				84498	Cold response	350.165	233.048	249.013	313.268				84498	Cold response	122.749	112.923					84498	Cold response	235.702	185.093
		84598	Cold response	243.611	227.483	240.619	222.366				84598	Cold response	209.191	198.654	221.254	225.644				84598	Cold response	198.892	186.314	189.731	215.842				84598	Cold response	324.717	223.287	232.675	332.871				84598	Cold response	140.607	105.404					84598	Cold response	-19.484	-57.263
		84698	Cold response	235.1	218.438	213.205	234.925				84698	Cold response	237.422	207.991	207.225	246.956				84698	Cold response	249.039	212.142	258.611	243.033				84698	Cold response	271.964	221.865	197.663	281.235				84698	Cold response	146.239	104.121					84698	Cold response	-31.905	-47.722
		84998	Cold response	247.932	202.477	215.11	198.773				84998	Cold response	213.606	170.92	199.443	222.018				84998	Cold response	219.1	168.326	196.995	198.813				84998	Cold response	281.589	223.246	213.122	306.323				84998	Cold response	105.211	87.83					84998	Cold response	258.175	214.446
		85098	Cold response	240.142	203.361	203.185	202.848				85098	Cold response	217.679	202.358	199.033	227.424				85098	Cold response	234.542	195.495	220.705	235.1				85098	Cold response	345.096	230.505	237.282	308.257				85098	Cold response	138.552	105.908					85098	Cold response	220.472	195.312
		85398	Cold response	321.658	368.151	391.718	375.094				85398	Cold response	235.579	212.891	216	239.661				85398	Cold response	221.034	199.847	229.748	255.711				85398	Cold response	318.591	255.627	224.109	308.653				85398	Cold response	120.741	97.293					85398	Cold response	207.421	169.506
		85498	Cold response	336.134	281.239	305.112	345.309				85498	Cold response	212.77	199.787	224.519	237.389				85498	Cold response	272.281	264.006	297.683	302.297				85498	Cold response	271.975	181.613	206.769	251.014				85498	Cold response	144.147	72.074					85498	Cold response	251.865	230.816
		85598	Cold response	342.576	277.412	283.165	295.15				85598	Cold response	223.564	196.124	200.543	215.876				85598	Cold response	189.205	182.891	185.931	232.747				85598	Cold response	516.316	435.147	444.602	494.495				85598	Cold response	134.192	100.204					85598	Cold response	238.995	227.012
		85998	Cold response	236.529	199.112	211.597	231.052				85998	Cold response	239.779	191.844	228.789	211.137				85998	Cold response	221.574	188.608	209.873	230.276				85998	Cold response	290.456	268.601	258.834	308.452				85998	Cold response	91.895	81.388					85998	Cold response	211.717	177.203
		86098	Cold response	211.824	177.107	209.224	211.076				86098	Cold response	255.749	211.631	201.639	256.308				86098	Cold response	232.958	223.792	220.46	253.811				86098	Cold response	300.927	238.682	241.843	285.88				86098	Cold response	110.674	70.455					86098	Cold response	236.075	201.735
		86498	Cold response	215.301	201.931	223.266	207.614				86498	Cold response	211.252	179.121	194.049	205.336				86498	Cold response	242.507	222.961	224.179	256.177				86498	Cold response	315.192	238.44	233.918	305.199				86498	Cold response	107.402	51.451					86498	Cold response	267.181	220.367
		86598	Cold response	247.464	214.895	218.063	249.247				86598	Cold response	211.681	192.142	203.185	216.2				86598	Cold response	187.577	196.3	215.214	206.877				86598	Cold response	316.526	225.77	255.12	296.691				86598	Cold response	122.527	66.115					86598	Cold response	255.33	240.452
		86698	Cold response	242.784	209.625	237.054	247.178				86698	Cold response	225.336	193.941	209.004	226.46				86698	Cold response	182.144	217.175	223.264	230.062				86698	Cold response	264.059	227.156	206.033	252.568				86698	Cold response	99.97	82.755					86698	Cold response	262.038	203.47
		87098	Cold response	278.367	225.117	239.507	252.216				87098	Cold response	227.889	223.877	200.179	214.499				87098	Cold response	26.692	191.562	208.612	226.403				87098	Cold response	304.28	238.796	231.171	300.922				87098	Cold response	92.397	96.116					87098	Cold response	219.103	189.23
		87198	Cold response	251.589	192.819	224.673	231.154				87198	Cold response	296.124	271.872	282.3	294.099				87198	Cold response	44.881	187.27	183.18	215.797				87198	Cold response	332.724	254.46	248.333	332.604				87198	Cold response	88.453	78.908					87198	Cold response	233.867	195.267
		87398	Cold response	330.74	304.003	350.991	357.63				87398	Cold response	230.353	221.728	216.913	243.927				87398	Cold response	169.785	216.08	235.488	259.589				87398	Cold response	347.751	267.149	261.745	296.522				87398	Cold response	110.287	127.963					87398	Cold response	284.6	232.034
		87498	Cold response	267.429	229.416	264.688	253.044				87498	Cold response	216.246	216.966	223.792	249.431				87498	Cold response	180.851	221.601	230.354	268.038				87498	Cold response	284.145	243.441	232.19	274.375				87498	Cold response	130.483	162.09					87498	Cold response	242.969	209.702
		87598	Cold response	265.519	251.519	246.704	256.366				87598	Cold response	230.591	197.317	220.098	221.612				87598	Cold response	51.225	217.045	251.584	282.461				87598	Cold response	308.109	231.717	225.168	278.972				87598	Cold response	108.966	141.571					87598	Cold response	212.37	192.599
		87998	Cold response	266.971	222.335	243.297	232.149				87998	Cold response	215.127	193.304	202.444	217.665				87998	Cold response	122.456	207.114	231.544	223.101				87998	Cold response	304.634	263.047	256.289	285.241				87998	Cold response	130.651	169.684					87998	Cold response	228.79	207.773
		88098	Cold response	252.119	179.583	241.25	216.339				88098	Cold response	234.591	204.776	216.24	237.851				88098	Cold response	112.076	207.173	236.24	258.796				88098	Cold response	271.519	215.575	240.28	280.644				88098	Cold response	126.244	145.869					88098	Cold response	235.818	221.181
		88198	Cold response	224.97	200.25	209.976	210.611				88198	Cold response	228.837	204.559	221.548	228.204				88198	Cold response	123.211	186.602	234.786	269.663				88198	Cold response	310.662	217.115	232.509	293.976				88198	Cold response	101.842	114.088					88198	Cold response	250.822	222.309
		88398	Cold response	246.726	203.765	225.921	230.564				88398	Cold response	218.532	207.07	234.017	230.771				88398	Cold response	101.864	186.915	200.419	201.542				88398	Cold response	338.863	279.434	251.484	327.731				88398	Cold response	122.233	119.394					88398	Cold response	220.046	184.625
		88598	Cold response	384.307	366.62	334.818	340.731				88598	Cold response	242.385	219.506	219.047	221.912				88598	Cold response	116.365	205.701	198.245	223.843				88598	Cold response	258.371	209.368	211.169	272.042				88598	Cold response	117.152	122.71					88598	Cold response	236.678	193.758
		89098	Cold response	258.788	243.28	236.246	273.396				89098	Cold response	269.181	249.262	237.783	274.822				89098	Cold response	159.769	225.601	239.338	267.06				89098	Cold response	358.198	237.582	238.666	319.113				89098	Cold response	107.73	133.489					89098	Cold response	253.063	216.313
		89398	Cold response	247.338	184.08	225.101	224.642				89398	Cold response	251.119	238.893	221.611	262.523				89398	Cold response	112.246	197.767	235.483	247.641				89398	Cold response	318.093	248.885	253.388	314.589				89398	Cold response	102.204	123.578					89398	Cold response	260.768	224.25
		89498	Cold response	231.381	180.549	221.401	220.921				89498	Cold response	249.427	193.035	201.659	231.928				89498	Cold response	85.445	196.526	209.148	227.244				89498	Cold response	282.556	217.548	215.661	288.578				89498	Cold response	104.788	111.655					89498	Cold response	235.15	197.384
		89598	Cold response	237.506	192.427	215.772	237.99				89598	Cold response	222.046	208.818	219.966	237.82				89598	Cold response	115.704	179.216	214.558	274.149				89598	Cold response	292.957	223.507	235.422	284.22				89598	Cold response	98.447	120.646					89598	Cold response	220.957	190.927
		89698	Cold response	240.856	206.209	236.604	236.057				89698	Cold response	211.964	197.08	219.442	206.906				89698	Cold response	63.315	215.095	238.929	262.227				89698	Cold response	363.061	254.324	256.849	295.428				89698	Cold response	110.977	109.201					89698	Cold response	240.768	180.073
		89998	Cold response	259.043	218.877	256.198	230.007				89998	Cold response	239.553	186.009	213.842	222.243				89998	Cold response	57.389	188.205	202.865	226.518				89998	Cold response	306.348	242.184	262.819	270.389				89998	Cold response	89.058	131.295					89998	Cold response	213.801	198.032
		90198	Cold response	264.515	227.972	218.623	232.606				90198	Cold response	222.267	195.55	208.531	232.927				90198	Cold response	144.681	213.411	203.223	237.65				90198	Cold response	432.57	377.674	375.639	460.984				90198	Cold response	112.836	104.806					90198	Cold response	236.635	193.718
		90398	Cold response	257.526	259.965	307.592	328.656				90398	Cold response	223.747	194.407	210.364	245.55				90398	Cold response	44.749	210.156	239.406	254.864				90398	Cold response	284.424	215.073	214.616	238.7				90398	Cold response	90.245	127.414					90398	Cold response	258.448	222.638
		90498	Cold response	275.261	227.597	257.93	267.338				90498	Cold response	355.912	306.18	322.955	364.062				90498	Cold response	79.13	213.264	230.541	279.543				90498	Cold response	295.985	241.22	251.243	252.597				90498	Cold response	105.319	110.217					90498	Cold response	245.702	217.694
		90698	Cold response	251.615	221.392	244.387	251.841				90698	Cold response	253.989	203.834	197.901	228.051				90698	Cold response	155.162	191.676	201.283	237.674				90698	Cold response	318.153	244.836	244.089	277.199				90698	Cold response	108.492	125.069					90698	Cold response	250.278	248.348
		91098	Cold response	279.272	227.71	245.352	232.609				91098	Cold response	266.924	219.082	241.64	255.055				91098	Cold response	170.809	202.316	243.346	245.361				91098	Cold response	288.936	212.014	220.578	284.524				91098	Cold response	136.009	117.952					91098	Cold response	211.058	192.859
		91198	Cold response	298.202	217.361	229.166	228.363				91198	Cold response	233.95	200.271	224.319	237.785				91198	Cold response	162.23	216.849	226.163	284.807				91198	Cold response	312.361	240.612	226.485	276.386				91198	Cold response	133.265	75.458					91198	Cold response	229.735	209.128
		91398	Cold response	229.37	199.354	214.004	230.538				91398	Cold response	212.033	192.023	183.183	226.095				91398	Cold response	214.044	224.101	224.002	245.483				91398	Cold response	322.819	243.411	241.035	297.448				91398	Cold response	106.432	114.621					91398	Cold response	254.47	222.523
		91498	Cold response	229.843	198.94	199.304	243.36				91498	Cold response	259.492	207.96	221.509	252.7				91498	Cold response	196.098	198.637	197.541	238.993				91498	Cold response	383.122	257.011	245.052	313.468				91498	Cold response	133.335	110.593					91498	Cold response	252.724	228.674
		91598	Cold response	229.994	188.977	211.331	208.678				91598	Cold response	255.454	221.248	216.751	244.815				91598	Cold response	190.79	205.468	237.617	256.757				91598	Cold response	322.138	284.755	255.259	303.058				91598	Cold response	96.203	134.346					91598	Cold response	215.999	179.679
		91998	Cold response	341.128	364.229	374.9	403.202				91998	Cold response	224.223	210.179	189.41	245.324				91998	Cold response	219.392	297.33	312.499	327.577				91998	Cold response	306.075	236.712	242.265	308.849				91998	Cold response	127.983	126.54					91998	Cold response	240.154	198.429
		92098	Cold response	287.297	268.273	282.551	309.08				92098	Cold response	216.368	189.09	199.337	195.673				92098	Cold response	134.268	197.938	202.992	217.095				92098	Cold response	332.484	242.835	236.381	297.881				92098	Cold response	109.602	120.57					92098	Cold response	246.841	211.295
		92198	Cold response	240.507	201.488	212.077	247.818				92198	Cold response	334.078	293.591	293.467	329.615				92198	Cold response	151.989	227.635	243.066	263.315				92198	Cold response	275.369	228.942	201.198	267.384				92198	Cold response	123.564	112.381					92198	Cold response	270.824	240.13
		92398	Cold response	219.775	182.362	214.779	218.181				92398	Cold response	256.052	240.201	234.916	267.73				92398	Cold response	104.653	224.336	242.604	265.59				92398	Cold response	298.96	240.015	220.166	245.532				92398	Cold response	126.578	128.489					92398	Cold response	225.92	211.577
		92498	Cold response	244.17	197.104	233.538	191.82				92498	Cold response	234.936	201.64	215.446	237.858				92498	Cold response	81.286	217.877	254.423	255.1				92498	Cold response	289.172	240.128	224.081	299.345				92498	Cold response	130.949	112.149					92498	Cold response	219.961	185.697
		92998	Cold response	273.746	224.73	239.078	252.122				92998	Cold response	216.891	195.442	205.618	217.089				92998	Cold response	104.519	202.133	232.078	251.001				92998	Cold response	460.062	363.847	387.815	468.841				92998	Cold response	119.788	130.235					92998	Cold response	258.793	222.82
		93098	Cold response	262.563	212.386	212.219	248.12				93098	Cold response	258.072	232.873	227.595	228.437				93098	Cold response	135.18	195.613	229.432	228.604				93098	Cold response	340.053	326.875	346.394	407.065				93098	Cold response	108.191	140.871					93098	Cold response	266.089	199.309
		93198	Cold response	232.917	209.554	208.602	216.218				93198	Cold response	253.639	220.496	211.511	245.645				93198	Cold response	162.987	221.443	247.277	267.397				93198	Cold response	325.396	253.123	255.023	308.547				93198	Cold response	138.904	133.727					93198	Cold response	238.996	194.363
		93498	Cold response	375.193	397.934	420.847	447.501				93498	Cold response	220.403	198.159	193.548	221.053				93498	Cold response	162.542	225.22	226.299	230.966				93498	Cold response	333.532	275.265	264.474	335.83				93498	Cold response	122.919	115.803					93498	Cold response	231.236	173.397
		93598	Cold response	337.108	284.349	324.201	343.884				93598	Cold response	231.831	166.013	184.385	205.856				93598	Cold response	121.657	179.018	218.615	219.608				93598	Cold response	309.47	253.816	226.855	329.015				93598	Cold response	128.471	119.343					93598	Cold response	222.787	212.677
		93998	Cold response	275.762	228.391	262.259	255.002				93998	Cold response	260.74	237.693	233.831	220.864				93998	Cold response	170.998	241.779	252.293	288.391				93998	Cold response	292.826	258.174	233.474	288.45				93998	Cold response	138.873	130.959					93998	Cold response	198.762	184.989
		94098	Cold response	283.698	220.192	255.64	250.908				94098	Cold response	230.028	207.218	229.527	257.147				94098	Cold response	170.101	230.671	221.836	244.998				94098	Cold response	330.642	257.117	276.711	315.678				94098	Cold response	110.769	130.797					94098	Cold response	211.193	185.771
		94398	Cold response	210.59	184.908	197.796	214.466				94398	Cold response	216.277	196.236	198.504	234.603				94398	Cold response	204.915	193.993	201.137	242.511				94398	Cold response	339.035	244.437	254.844	316.099				94398	Cold response	78.466	121.874					94398	Cold response	243.296	223.559
		94498	Cold response	237.887	181.395	219.457	206.441				94498	Cold response	222.67	225.782	205.767	231.389				94498	Cold response	218.347	197.73	213.2	222.814				94498	Cold response	285.022	241.644	214.084	271				94498	Cold response	127.193	127.135					94498	Cold response	230.99	220.823
		94598	Cold response	221.799	220.898	221.013	227.593				94598	Cold response	263.983	207.686	223.457	259.672				94598	Cold response	196.4	210.458	233.567	234.062				94598	Cold response	325.876	242.997	248.111	315.958				94598	Cold response	111.816	114.766					94598	Cold response	231.161	223.252
		95098	Cold response	239.845	215.974	241.361	228.524				95098	Cold response	197.639	167.459	210.625	197.469				95098	Cold response	195.689	211.558	222.265	231.065				95098	Cold response	297.225	264.04	252.217	277.873				95098	Cold response	140.003	114.82					95098	Cold response	236.835	204.928
		95198	Cold response	466.193	488.829	505.69	477.355				95198	Cold response	227.076	197.357	210.335	230.202				95198	Cold response	153.378	219.427	227.294	262.791				95198	Cold response	300.856	236.861	246.704	283.426				95198	Cold response	120.296	106.132					95198	Cold response	232.553	206.521
		95398	Cold response	329.792	261.896	281.436	294.391				95398	Cold response	242.773	230.579	224.999	253.684				95398	Cold response	128.978	224.38	238.665	254.61				95398	Cold response	291.936	230.483	210.752	280.739				95398	Cold response	112.145	104.589					95398	Cold response	216.652	228.478
		95598	Cold response	261.37	230.912	239.935	249.955				95598	Cold response	240.014	202.853	215.042	238.894				95598	Cold response	168.455	221.771	246.727	258.67				95598	Cold response	523.986	432.185	455.533	506.611				95598	Cold response	130.296	166.343					95598	Cold response	206.351	191.385
		95698	Cold response	262.05	209.045	246.318	234.3				95698	Cold response	204.477	212.298	188.607	224.17				95698	Cold response	158.787	237.514	240.4	248.115				95698	Cold response	389.274	290.083	294.014	341.83				95698	Cold response	134.92	142.368					95698	Cold response	217.426	176.19
		95998	Cold response	277.178	226.563	238.76	232.928				95998	Cold response	274.138	237.039	251.442	262.81				95998	Cold response	167.809	222.139	220.28	235.517				95998	Cold response	323.204	242.861	250.218	300.296				95998	Cold response	104.986	149.174					95998	Cold response	228.624	204.114
		96098	Cold response	264.006	212.58	248.592	249.031				96098	Cold response	214.314	202.447	193.033	231.826				96098	Cold response	196.136	210.937	228.99	261.551				96098	Cold response	382.317	247.357	242.25	340.23				96098	Cold response	127.087	203.917					96098	Cold response	233.025	232.771
		96398	Cold response	236.986	197.935	217.256	216.252				96398	Cold response	209.461	184.223	228.829	210.2				96398	Cold response	272.789	255.804	269.19	285.56				96398	Cold response	328.504	232.617	234.683	287.163				96398	Cold response	144.593	153.324					96398	Cold response	236.788	211.807
		96498	Cold response	221.759	195.97	216.986	206.012				96498	Cold response	254.399	238.409	246.487	254.903				96498	Cold response	251.555	203.567	231.503	247.61				96498	Cold response	308.003	228.941	262.837	320.838				96498	Cold response	121.543	139.055					96498	Cold response	197.286	175.751
		96698	Cold response	248.474	195.587	214.867	225.954				96698	Cold response	272.976	260.153	250.276	282.511				96698	Cold response	208.514	287.802	310.335	295.381				96698	Cold response	320.287	243.676	256.753	317.22				96698	Cold response	131.468	150.174					96698	Cold response	261.261	251.516
		97198	Cold response	410.958	405.488	382.039	430.307				97198	Cold response	291.009	244.364	230.974	254.172				97198	Cold response	5.523	196.425	337.319	333.766				97198	Cold response	292.875	208.648	221.793	258.426				97198	Cold response	107.252	150.444					97198	Cold response	236.88	192.901
		97398	Cold response	374.776	362.48	410.183	404.1				97398	Cold response	239.065	223.985	206.323	234.332				97398	Cold response	168.157	243.915	287.961	285.939				97398	Cold response	277.928	215.159	240.902	300.698				97398	Cold response	141.9	155.039					97398	Cold response	212.256	199.376
		97498	Cold response	251.464	218.236	222.303	269.526				97498	Cold response	220.321	199.672	205.268	212.467				97498	Cold response	169.737	266.478	308.735	296.501				97498	Cold response	292.516	240.935	245.819	305.288				97498	Cold response	129.904	167.823					97498	Cold response	220.729	193.634
		97598	Cold response	229.381	212.149	194.818	232.54				97598	Cold response	250.922	197.955	204.593	239.714				97598	Cold response	148.62	229.973	256.623	268.067				97598	Cold response	344.262	238.917	259.526	330.474				97598	Cold response	99.816	122.753					97598	Cold response	246.456	202.506
		97698	Cold response	218.326	197.36	216.819	206.166				97698	Cold response	305.892	251.514	281.176	280.644				97698	Cold response	214.249	68.405	219.288	231.107				97698	Cold response	282.264	229.828	234.944	247.634				97698	Cold response	93.291	130.605					97698	Cold response	243.984	214.472
		98098	Cold response	241.87	236.967	235.41	262.692				98098	Cold response	211.438	215.836	217.074	224.676				98098	Cold response	277.514	334.128	390.132	362.786				98098	Cold response	325.974	262.03	249.048	302.253				98098	Cold response	111.564	140.418					98098	Cold response	199.39	194.806
		98198	Cold response	282.125	235.55	245.5	248.91				98198	Cold response	233.061	226.115	215.543	230.982				98198	Cold response	235.911	290.07	279.921	294.705				98198	Cold response	349.695	283.752	243.578	329.76				98198	Cold response	132.666	169.11					98198	Cold response	271.442	208.055
		98498	Cold response	265.297	207.896	232.251	212.763				98498	Cold response	217.974	203.529	214.345	230.723				98498	Cold response	240.336	236.268	258.678	245.51				98498	Cold response	326.808	268.11	268.148	344.212				98498	Cold response	115.997	132.484					98498	Cold response	219.848	228.637
		98598	Cold response	326.572	344.672	394.695	387.138				98598	Cold response	201.629	206.527	198.96	214.785				98598	Cold response	269.391	314.349	281.202	294.775				98598	Cold response	369.219	251.76	226.788	353.523				98598	Cold response	113.986	133.733					98598	Cold response	216.888	216.898
		98698	Cold response	309.016	259.078	286.579	261.505				98698	Cold response	211.513	194.47	210.02	218.313				98698	Cold response	261.497	273.031	293.677	312.44				98698	Cold response	358.044	258.241	212.779	331.205				98698	Cold response	119.267	132.621					98698	Cold response	208.38	189.167
		98998	Cold response	277.345	251.769	268.57	258.64				98998	Cold response	251.647	237.904	245.687	233.8				98998	Cold response	200.776	45.556	218.473	248.431				98998	Cold response	298.105	221.771	58.485	288.202				98998	Cold response	102.828	158.349					98998	Cold response	244.113	191.074
		99099	Cold response	254.948	261.747	238.245	239.457				99099	Cold response	259.419	237.278	227.608	262.903				99099	Cold response	252.73	179.205	254.717	252.92				99099	Cold response	329.026	255.078	217.709	311.971				99099	Cold response	116.582	127.148					99099	Cold response	270.49	224.755
		99398	Cold response	229.271	205.777	227.671	210.263				99398	Cold response	240.118	209.282	225.045	241.14				99398	Cold response	242.361	56.418	244.56	261.968				99398	Cold response	321.921	251.651	24.224	288.146				99398	Cold response	121.998	90.877					99398	Cold response	238.212	177.857
		99598	Cold response	269.539	211.879	225.388	241.968				99598	Cold response	222.248	215.065	209.371	230.691				99598	Cold response	255.015	211.374	284.775	280.941				99598	Cold response	252.191	198.575	132.376	254.566				99598	Cold response	107.192	141.393					99598	Cold response	230.601	145.363
		99698	Cold response	232.303	220.453	223.852	231.289				99698	Cold response	243.026	195.85	229.805	247.782				99698	Cold response	210.035	178.229	236.354	235.02				99698	Cold response	294.201	249.85	53.914	277.389				99698	Cold response	124.497	148.34					99698	Cold response	206.493	186.708
		99998	Cold response	262.288	224.194	236.363	238.104				99998	Cold response	225.437	212.849	203.932	231.496				99998	Cold response	238.752	136.803	246.544	269.405				99998	Cold response	334.41	237.106	89.553	312.162				99998	Cold response	107.385	113.891					99998	Cold response	239.188	218.357
		100098	Cold response	258.83	239.591	248.529	244.154				100098	Cold response	207.295	182.885	216.741	211.185				100098	Cold response	257.169	183.607	256.78	258.101				100098	Cold response	282.405	219.448	13.297	250.108				100098	Cold response	132.183	113.883					100098	Cold response	247.801	235.895
		100398	Cold response	305.62	281.242	313.977	293.203				100398	Warm response	278.767	259.289	277.11	291.551				100398	Cold response	220.273	170.381	238.296	235.558				100398	Cold response	329.813	253.435	89.055	299.406				100398	Cold response	127.044	139.083					100398	Cold response	223.219	196.639
		100498	Cold response	300.982	229.8	263.749	265.081				100498	Warm response	256.642	247.413	249.905	248.716				100498	Cold response	231.036	165.686	211.348	247.631				100498	Cold response	349.936	260.619	36.833	302.403				100498	Cold response	131.854	134.361					100498	Cold response	244.477	215.026
		100698	Cold response	270.262	230.434	239.903	264.551				100698	Warm response	246.372	234.188	220.981	249.615				100698	Cold response	232.851	194.014	238.001	284.709				100698	Cold response	278.762	234.609	-4.7	249.883				100698	Cold response	140.273	163.255					100698	Cold response	226.721	211.27
		100998	Cold response	255.44	221.587	251.484	262.944				100998	Warm response	278.586	239.263	237.554	277.137				100998	Cold response	259.451	8.386	239.84	265.348				100998	Cold response	329.138	259.432	226.011	315.293				100998	Cold response	123.712	102.529					100998	Cold response	242.859	212.794
		101098	Cold response	278.871	233.077	236.838	259.968				101098	Warm response	259.544	224.123	225.424	270.135				101098	Cold response	215.149	184.002	299.346	312.434				101098	Cold response	352.065	229.066	236.031	299.113				101098	Cold response	132.096	134.989					101098	Cold response	212.999	203.733
		101198	Cold response	262.698	240.741	239.5	257.959				101198	Warm response	246.644	212.87	241.075	293.244				101198	Cold response	217.881	36.415	226.752	244.349				101198	Cold response	270.429	191.341	231.015	277.283				101198	Cold response	146.514	167.175					101198	Cold response	250.187	214.346
		101398	Cold response	240.17	192.702	205.585	215.774				101398	Warm response	248.959	208.716	218.757	267.053				101398	Cold response	227.447	130.378	231.025	261.721				101398	Cold response	293.38	241.729	231.107	315.875				101398	Cold response	104.437	161.974					101398	Cold response	309.275	245.451
		101498	Cold response	447.101	457.025	467.943	477.171				101498	Warm response	222.64	189.595	195.464	201.069				101498	Cold response	218.612	147.733	239.944	266.17				101498	Cold response	296.299	232.405	238.325	304.309				101498	Cold response	150.042	125.767					101498	Cold response	232.686	201.422
		102100	Cold response	289.022	260.796	257.397	287.935				102100	Warm response	395.858	325.577	330.96	386.029				102100	Cold response	214.354	221.44	218.487	237.665				102100	Cold response	281.763	213.833	229.93	265.224				102100	Cold response	112.852	171.67					102100	Cold response	222.372	189.955
		102198	Cold response	258.63	221.811	234.444	235.7				102198	Warm response	269.86	250.275	253.355	325.191				102198	Cold response	201.577	213.492	231.912	264.774				102198	Cold response	300.681	226.601	215.977	262.05				102198	Cold response	128.392	165.472					102198	Cold response	232.676	216.999
		102498	Cold response	235.31	198.119	226.124	220.825				102498	Warm response	268.685	241.41	260.921	298.71				102498	Cold response	224.622	238.611	235.858	261.093				102498	Cold response	340.403	237.939	246.468	303.917				102498	Cold response	159.612	163.427					102498	Cold response	251.135	209.3
		102598	Cold response	238.122	197.294	199.218	221.545				102598	Warm response	399.077	334.212	340.748	398.061				102598	Cold response	227.167	234.475	255.371	260.28				102598	Cold response	301.973	218.327	203.621	259.671				102598	Cold response	137.233	170.669					102598	Cold response	269.577	209.557
		102698	Cold response	230.444	195.433	217.139	225.026				102698	Warm response	400.664	370.381	394.47	411.157				102698	Cold response	200.311	210.743	222.933	233.34				102698	Cold response	271.179	229.478	200.673	256.241				102698	Cold response	117.464	150.41					102698	Cold response	210.494	185.28
		102998	Cold response	259.964	210.908	249.46	244.314				102998	Warm response	241.125	248.21	251.9	280.99				102998	Cold response	196.927	190.478	236.149	240.126				102998	Cold response	309.764	226.941	218.767	295.464				102998	Cold response	112.038	129.668					102998	Cold response	256.461	211.201
		103198	Cold response	265.209	228.069	242.541	251.399				103198	Warm response	299.869	242.591	280.202	321.918				103198	Cold response	219.86	212.971	237.051	238.645				103198	Cold response	362.47	227.35	253.399	294.904				103198	Cold response	142.938	140.933					103198	Cold response	243.242	208.653
		103398	Cold response	369.516	353.678	370.146	356.808				103398	Warm response	348.024	300.328	298.491	334.25				103398	Cold response	219.839	215.685	241.93	250.111				103398	Cold response	354.93	292.475	325.441	333.812				103398	Cold response	132.825	108.304					103398	Cold response	232.804	175.144
		103498	Cold response	263.1	267.167	282.963	292.354				103498	Warm response	294.768	250.296	277.593	289.919				103498	Cold response	159.868	206.167	205.879	234.265				103498	Cold response	328.948	259.112	265.452	310.485				103498	Cold response	131.155	122.283					103498	Cold response	205.698	179.273
		103698	Cold response	235.606	197.89	237.152	240.403				103698	Warm response	268.596	248.115	237.314	272.352				103698	Cold response	172.045	228.8	245.625	279.544				103698	Cold response	325.64	238.941	236.679	333.798				103698	Cold response	160.116	167.001					103698	Cold response	220.999	226.965
		104198	Cold response	255.137	231.36	206.08	261.138				104198	Warm response	271.866	236.523	246.986	251.512				104198	Cold response	229.366	278.353	303.245	291.863				104198	Cold response	257.952	207.316	218.749	257.866				104198	Cold response	124.526	134.415					104198	Cold response	302.339	264.162
		104398	Cold response	253.427	228.434	264.762	264.838				104398	Warm response	293.246	268.478	267.029	298.9				104398	Cold response	269.564	254.929	314.215	312.737				104398	Cold response	306.953	229.694	218.323	280.551				104398	Cold response	130.18	151.145					104398	Cold response	235.569	190.906
		104498	Cold response	276.813	246.272	252.723	279.508				104498	Warm response	298.544	264.389	237.571	285.158				104498	Cold response	226.243	240.079	264.219	270.107				104498	Cold response	318.778	255.42	252.194	285.435				104498	Cold response	105.792	146.48					104498	Cold response	224.631	203.03
		104598	Cold response	231.729	207.019	213.933	239.309				104598	Warm response	273.886	263.828	246.545	304.986				104598	Cold response	237.4	239.816	235.099	289.794				104598	Cold response	275.693	221.352	220.158	293.765				104598	Cold response	108.258	129.135					104598	Cold response	254.859	207.833
		104698	Cold response	399.341	383.91	396.953	418.399				104698	Warm response	365.146	330.646	346.678	384.017				104698	Cold response	207.453	291.037	300.617	339.568				104698	Cold response	281.569	221.299	254.977	264.693				104698	Cold response	131.315	119.184					104698	Cold response	248.611	202.507
		104998	Cold response	297.848	250.632	253.335	299.1				104998	Warm response	342.14	306.502	294.868	338.211				104998	Cold response	189.456	241.75	287.834	284.294				104998	Cold response	311.819	255.809	266.338	332.721				104998	Cold response	136.812	83.15					104998	Cold response	203.216	168.436
		105098	Cold response	318.896	252.361	276.333	275.556				105098	Warm response	276.431	252.297	244.419	266.441				105098	Cold response	190.946	209.702	212.663	234.388				105098	Cold response	299.744	250.066	226.381	253.641				105098	Cold response	135.957	127.572					105098	Cold response	257.181	229.703
		105398	Cold response	235.877	197.988	231.13	240.048				105398	Warm response	234.255	200.214	216.345	234.502				105398	Cold response	146.34	189.853	228.372	243.101				105398	Cold response	299.68	242.765	224.49	284.807				105398	Cold response	127.59	143.604					105398	Cold response	253.112	205.969
		105498	Cold response	259.114	247.057	246.286	254.327				105498	Warm response	343.843	315.738	326.712	343.545				105498	Cold response	178.793	246.09	279.447	259.393				105498	Cold response	496.548	464.831	449.86	507.99				105498	Cold response	142.354	133.027					105498	Cold response	236.646	215.185
		105598	Cold response	267.63	230.526	285.956	266.576				105598	Warm response	281.098	238.228	226.186	265.724				105598	Cold response	138.885	237.343	255.448	270.403				105598	Cold response	419.294	301.59	307.377	383.357				105598	Cold response	133.532	140.156					105598	Cold response	205.47	189.229
		106098	Cold response	326.709	314.401	325.234	366.575				106098	Warm response	251.248	221.737	212.733	227.48				106098	Cold response	120.597	223.098	232.126	228.223				106098	Cold response	304.279	262.512	236.997	296.893				106098	Cold response	154.525	136.863					106098	Cold response	225.943	203.662
		106198	Cold response	311.713	295.789	288.054	318.125				106198	Warm response	263.152	204.351	242.838	231.93				106198	Cold response	154.965	216.089	257.957	248.359				106198	Cold response	353.827	231.493	217.52	335.192				106198	Cold response	137.718	137.799					106198	Cold response	252.319	217.914
		106398	Cold response	309.776	262.193	279.635	290.085				106398	Warm response	225.385	228.914	241.015	227.299				106398	Cold response	185.664	243.62	237.137	236.974				106398	Cold response	293.146	200.836	232.283	264.903				106398	Cold response	117.965	142.127					106398	Cold response	259.911	231.745
		106498	Cold response	410.598	399.877	380.619	424.594				106498	Warm response	216.957	194.317	201.978	207.316				106498	Cold response	120.728	203.237	221.955	221.04				106498	Cold response	324.786	225.11	233.69	266.597				106498	Cold response	130.26	153.058					106498	Cold response	211.854	186.939
		106698	Cold response	340.076	367.002	398.542	372.982				106698	Warm response	200.264	197.836	195.465	236.502				106698	Cold response	147.204	223.581	255.549	236.892				106698	Cold response	303.914	216.889	224.805	281.844				106698	Cold response	107.867	156.831					106698	Cold response	215.813	206.718
		107098	Cold response	259.217	234.63	269.9	274.95				107098	Warm response	248.163	229.334	249.286	263.818				107098	Cold response	163.453	243.662	243.992	250.305				107098	Cold response	308.455	214.855	225.233	281.619				107098	Cold response	130.636	165.038					107098	Cold response	253.857	224.256
		107198	Cold response	290.658	244.14	252.164	265.333				107198	Warm response	224.343	240.634	213.466	243.997				107198	Cold response	213.919	285.511	286.82	309.231				107198	Cold response	264.535	211.88	202.914	263.758				107198	Cold response	119.356	144.714					107198	Cold response	273.275	245.735
		107398	Cold response	252.274	209.614	244.289	241.737				107398	Warm response	238.149	205.698	211.6	228.153				107398	Cold response	185.062	206.256	237.924	264.165				107398	Cold response	321.019	226.159	257.524	267.651				107398	Cold response	93.341	126.766					107398	Cold response	258.046	194.645
		107598	Cold response	296.394	249.633	242.68	251.898				107598	Warm response	258.919	239.041	224.192	239.928				107598	Cold response	112.974	215.796	235.382	231.049				107598	Cold response	337.919	258.687	277.892	329.424				107598	Cold response	119.372	111.212					107598	Cold response	230.071	209.411
		107698	Cold response	306.619	264.578	280.904	306.092				107698	Warm response	230.03	206.067	221.075	245.598				107698	Cold response	124.465	264.95	269.628	298.206				107698	Cold response	252.774	203.329	213.624	264.074				107698	Cold response	113.565	103.398					107698	Cold response	257.51	211.657
		107998	Cold response	443.695	406.838	486.02	444.353				107998	Warm response	201.816	185.249	209.866	257.262				107998	Cold response	114.888	205.243	210.686	235.284				107998	Cold response	317.909	250.486	227.377	312.187				107998	Cold response	126.238	123.738					107998	Cold response	215.208	198.776
		108098	Cold response	369.046	326.392	329.618	339.403				108098	Warm response	211.313	192.062	204.502	212.873				108098	Cold response	121.714	233.38	238.52	275.588				108098	Cold response	338.23	255.039	249.671	344.661				108098	Cold response	124.71	106.114					108098	Cold response	245.658	192.875
		108398	Cold response	313.226	238.697	251.761	258.326				108398	Warm response	231.167	226.431	265.655	217.014				108398	Cold response	122.646	247.801	268.947	270.302				108398	Cold response	303.598	235.35	255.511	299.922				108398	Cold response	131.051	134.634					108398	Cold response	260.952	216.286
		108498	Cold response	305.307	279.976	295.946	298.106				108498	Warm response	231.917	215.512	216.711	246.348				108498	Cold response	120.688	223.673	242.915	270.271				108498	Cold response	386.91	344.806	317.32	392.739				108498	Cold response	125.538	98.626					108498	Cold response	262.032	225.351
		108598	Cold response	310.361	297.782	312.31	299.282				108598	Warm response	204.996	198.525	192.043	216.414				108598	Cold response	122.12	248.979	240.367	265.328				108598	Cold response	349.877	288.474	298.194	376.73				108598	Cold response	145.023	160.778					108598	Cold response	255.124	220.194
		108998	Cold response	328.577	299.954	311.201	308.703				108998	Warm response	249.449	219.629	238.189	238.33				108998	Cold response	107.811	238.363	273.398	270.953				108998	Cold response	300.99	222.362	246.989	253.649				108998	Cold response	118.543	159.511					108998	Cold response	223.828	195.774
		109098	Cold response	272.775	226.598	291.79	298.426				109098	Warm response	241.038	210.752	221.348	245.976				109098	Cold response	142.098	244.93	260.333	296.19				109098	Cold response	305.099	234.302	237.024	284.618				109098	Cold response	126.073	166.677					109098	Cold response	253.506	224.28
		109398	Cold response	254.881	241.958	264.099	228.729				109398	Warm response	201.33	186.112	186.738	240.532				109398	Cold response	184.85	279.755	289.508	285.339				109398	Cold response	305.205	222.444	215.93	283.196				109398	Cold response	148.384	193.348					109398	Cold response	271.322	250.498
		109598	Cold response	272.21	238.301	270.246	284.591				109598	Warm response	207.212	204.669	207.427	234.72				109598	Cold response	154.509	230.033	271.691	273.436				109598	Cold response	294.158	208.321	219.217	258.341				109598	Cold response	133.545	151.17					109598	Cold response	252.405	232.468
		109698	Cold response	263.621	246.831	260.86	256.26				109698	Warm response	223.754	220.834	223.449	240.235				109698	Cold response	106.796	272.425	296.637	304.551				109698	Cold response	291.221	224.729	243.881	275.668				109698	Cold response	140.624	152.728					109698	Cold response	225.642	182.338
		109998	Cold response	289.998	254.437	245.42	289.699				109998	Warm response	210.396	193.142	191.793	221.564				109998	Cold response	147.315	330.154	334.2	318.475				109998	Cold response	343.772	242.68	261.76	288.458				109998	Cold response	124.129	180.572					109998	Cold response	260.92	234.272
		110198	Cold response	286.143	246.409	227.121	278.58				110198	Warm response	211.775	214.469	190.811	231.185				110198	Cold response	261.222	359.402	347.974	355.34				110198	Cold response	299.305	229.597	239.974	310.678				110198	Cold response	153.33	190.302					110198	Cold response	258.823	237.711
		110498	Cold response	247.161	221.095	234.83	230.448				110498	Warm response	215.481	200.584	201.123	263.835				110498	Cold response	127.877	344.922	285.786	319.66				110498	Cold response	299.264	239.102	244.137	293.298				110498	Cold response	140.367	157.25					110498	Cold response	243.844	221.058
		110598	Cold response	233.633	229.291	225.138	242.892				110598	Warm response	253.515	232.516	230.903	277.929				110598	Cold response	64.905	327.909	305.61	313.756				110598	Cold response	347.884	269.554	243.811	273.365				110598	Cold response	118.02	152.94					110598	Cold response	237.543	192.491
		110698	Cold response	264.348	227.225	239.396	256.748				110698	Warm response	253.154	214.489	176.469	226.11				110698	Cold response	84.622	401.028	351.574	366.399				110698	Cold response	327.432	252.233	254.003	298.471				110698	Cold response	133.003	173.669					110698	Cold response	231.042	201.031
		110998	Cold response	284.462	232.7	271.742	280.553				110998	Warm response	234.703	228.696	221.092	227.089				110998	Cold response	167.965	268.294	283.759	289.018				110998	Cold response	322.55	230.578	239.726	326.287				110998	Cold response	119.843	181.536					110998	Cold response	286.198	242.112
		111198	Cold response	239.166	214.362	216.732	240.192				111198	Warm response	251.46	217.465	237.774	247.468				111198	Cold response	45.194	239.216	243.383	226.934				111198	Cold response	316.223	249.427	253.572	317.64				111198	Cold response	132.4	185.193					111198	Cold response	223.187	195.945
		111398	Cold response	406.709	446.014	462.068	475.046				111398	Warm response	244.456	221.051	223.73	258.203				111398	Cold response	163.328	212.43	254.659	292.267				111398	Cold response	283.655	199.941	246.919	277.55				111398	Cold response	107.706	188.715					111398	Cold response	226.508	203.969
		111498	Cold response	302.784	266.262	289.886	322.817				111498	Warm response	228.675	203.014	190.586	226.869				111498	Cold response	106.702	252.028	272.132	295.158				111498	Cold response	281.468	232.963	236.092	276.379				111498	Cold response	146.739	220.349					111498	Cold response	252.791	195.341
		111598	Cold response	309.816	273.602	294.133	312.899				111598	Warm response	212.917	187.28	172.683	205.971				111598	Cold response	95.888	336.89	309.403	302.271				111598	Cold response	299.072	238.327	245.632	323.145				111598	Cold response	150.794	222.563					111598	Cold response	256.13	228.185
		111998	Cold response	267.304	222.62	214.247	245.681				111998	Warm response	229.436	192.61	210.722	209.084				111998	Cold response	41.299	215.762	252.729	242.963				111998	Cold response	299.586	216.41	211.752	271.915				111998	Cold response	105.648	105.947					111998	Cold response	257.318	199.848
		112098	Cold response	233.953	193.197	219.693	216.332				112098	Warm response	205.724	206.418	204.178	209.542				112098	Cold response	109.349	236.209	238.123	270.29				112098	Cold response	271.932	213.072	230.197	256.248				112098	Cold response	98.672	117.828					112098	Cold response	240.152	199.993
		112198	Cold response	230.629	209.232	223.345	243.997				112198	Warm response	236.97	220.216	228.844	235.192				112198	Cold response	94.783	279.049	305.563	323.018				112198	Cold response	306.765	222.14	240.755	288.812				112198	Cold response	147.572	173.304					112198	Cold response	256.057	185.207
		112498	Cold response	241.217	211.346	241.996	242.073				112498	Warm response	253.664	219.859	209.216	236.006				112498	Cold response	97.5	259.094	271.249	310.01				112498	Cold response	365.532	289.97	309.288	339.065				112498	Cold response	133.981	181.026					112498	Cold response	252.833	225.695
		112598	Cold response	265.092	219.722	256.275	245.989				112598	Warm response	214.572	248.001	227.637	256.983				112598	Cold response	147.953	236.353	237.806	244.999				112598	Cold response	306.261	213.72	254.539	286.147				112598	Cold response	107.258	186.069					112598	Cold response	263.571	240.1
		112998	Cold response	261.628	235.434	258.205	267.356				112998	Warm response	226.681	212.847	209.472	233.78				112998	Cold response	127.367	256.94	261.201	285.663				112998	Cold response	308.994	219.67	240.622	323.753				112998	Cold response	125.926	181.99					112998	Cold response	191.775	216.193
		113098	Cold response	261.762	217.301	243.243	228.269				113098	Warm response	238.176	200.238	226.854	214.401				113098	Cold response	159.278	247.568	268.731	253.429				113098	Cold response	341.525	241.87	264.122	327.138				113098	Cold response	132.144	180.217					113098	Cold response	231.742	189.675
		113198	Cold response	271.022	216.213	248.327	244.113				113198	Warm response	247.971	208.351	231.233	253.349				113198	Cold response	124.438	229.919	231.84	238.089				113198	Cold response	310.516	234.375	220.607	318.767				113198	Cold response	113.099	173.797					113198	Cold response	236.723	204.967
		113398	Cold response	256.121	212.991	250.476	245.925				113398	Warm response	269.271	239.176	254.91	276.701				113398	Cold response	110.4	198.577	221.211	243.325				113398	Cold response	307.613	241.72	241.4	282.03				113398	Cold response	131.406	132.563					113398	Cold response	270.208	214.36
		113598	Cold response	293.276	231.762	247.53	255.707				113598	Warm response	218.879	194.857	196.162	223.637				113598	Cold response	122.975	217.603	252.433	248.805				113598	Cold response	325.644	232.486	242.815	309.297				113598	Cold response	125.453	196.811					113598	Cold response	255.729	222.298
		113998	Cold response	245.765	222.617	222.536	237.772				113998	Warm response	236.96	214.285	214.185	252.99				113998	Cold response	56.636	368.605	359.804	377.649				113998	Cold response	299.582	221.342	222.583	256.702				113998	Cold response	166.102	163.723					113998	Cold response	213.167	186.041
		114098	Cold response	225.681	207.562	233.844	242.32				114098	Warm response	286.461	261.317	258.942	299.811				114098	Cold response	108.65	246.746	238.028	231.749				114098	Cold response	309.918	236.756	252.58	305.78				114098	Cold response	127.282	179.968					114098	Cold response	223.352	210.06
		114498	Cold response	271.2	202.306	252.032	249.472				114498	Warm response	198.142	200.256	204.341	212.406				114498	Cold response	161.829	221.965	243.383	244.2				114498	Cold response	285.486	236.599	220.193	263.955				114498	Cold response	142.187	123.475					114498	Cold response	267.61	196.88
		114598	Cold response	269.23	255.127	279.228	269.158				114598	Warm response	237.745	181.839	212.86	261.871				114598	Cold response	213.008	266.236	264.425	288.244				114598	Cold response	251.062	214.225	210.567	244.383				114598	Cold response	131.258	186.767					114598	Cold response	276.39	216.543
		114698	Cold response	447.6	438.75	474.036	480.914				114698	Warm response	239.785	209.652	230.712	266.675				114698	Cold response	144.43	235.611	233.103	267.681				114698	Cold response	260.857	216.16	239.366	272.131				114698	Cold response	159.691	122.315					114698	Warm response	212.043	178.889
		114998	Cold response	323.826	406.18	452.569	402.274				114998	Warm response	207.656	194.928	221.836	203.907				114998	Cold response	119.25	214.789	192.6	246.458				114998	Cold response	369.426	257.346	234.973	320.629				114998	Cold response	173.351	158.69					114998	Warm response	278.85	243.809
		115098	Cold response	310.814	425.828	426.019	350.32				115098	Warm response	276.139	248.854	240.991	278.408				115098	Cold response	113.926	199.668	212.831	211.267				115098	Cold response	288.613	235.398	223.086	291.671				115098	Cold response	183.672	187.151					115098	Warm response	264.095	215.245
		115398	Cold response	274.264	288.516	298.707	304.252				115398	Warm response	270.483	212.322	251.891	256.302				115398	Cold response	157.102	218.557	240.675	230.837				115398	Cold response	335.952	268.833	293.49	332.685				115398	Cold response	172.699	147.336					115398	Warm response	232.538	197.313
		115498	Cold response	300.306	278.872	296.956	288.091				115498	Warm response	234.218	201.728	225.05	241.318				115498	Cold response	145.504	232.765	251.698	256.121				115498	Cold response	308.254	250.489	243.691	350.357				115498	Cold response	118.283	179.511					115498	Warm response	227.407	209.484
		115698	Cold response	291.148	244.917	276.567	284.466				115698	Warm response	188.976	197.699	187.405	221.216				115698	Cold response	120.2	211.886	230.133	224.873				115698	Cold response	297.863	239.879	239.685	293.1				115698	Cold response	128.547	167.829					115698	Warm response	215.028	179.285
		115998	Cold response	248.835	198.25	238.484	225.352				115998	Warm response	223.718	221.402	246.262	233.167				115998	Cold response	148.807	226.096	280.648	303.24				115998	Cold response	295.519	227.734	247.606	280.713				115998	Cold response	164.473	167.738					115998	Warm response	268.564	200.834
		116098	Cold response	235.065	197.241	224.953	255.787				116098	Warm response	235.096	214.755	255.545	265.992				116098	Cold response	185.948	224.303	241.522	260.273				116098	Cold response	294.762	240.602	249.621	294.995				116098	Cold response	151.36	200.333					116098	Warm response	252.834	197.066
		116198	Cold response	233.55	233.364	263.507	239.19				116198	Warm response	234.173	231.129	233.256	224.718				116198	Cold response	203.168	216.66	219.25	259.418				116198	Cold response	282.396	187.021	223.197	256.53				116198	Cold response	143.686	188.202					116198	Warm response	209.442	177.568
		116498	Cold response	242.982	219.563	247.699	235.109				116498	Warm response	206.044	213.263	212.465	224.868				116498	Cold response	179.27	186.757	203.321	212.778				116498	Cold response	273.522	247.439	216.195	267.305				116498	Cold response	121.527	189.292					116498	Warm response	206.16	181.867
		116598	Cold response	228.869	205.279	232.628	224.383				116598	Warm response	203.756	182.838	200.09	246.545				116598	Cold response	178.162	185.338	203.423	234.551				116598	Cold response	288.643	229.47	230.401	258.404				116598	Cold response	139.788	186.533					116598	Warm response	238.727	205.803
		116998	Cold response	239.908	225.81	222.883	234.308				116998	Warm response	224.23	213.141	210.544	226				116998	Cold response	245.514	262.791	287.316	282.775				116998	Cold response	291.636	226.46	227.433	272.51				116998	Cold response	125.31	210.866					116998	Warm response	272.779	220.721
		117098	Cold response	230.054	209.965	235.865	218.37				117098	Warm response	205.815	199.276	209.294	226.09				117098	Cold response	205.372	240.197	254.17	251.182				117098	Cold response	270.651	258.311	240.859	254.221				117098	Cold response	145.942	196.483					117098	Warm response	237.987	203.211
		117398	Cold response	252.513	228.543	248.481	249.716				117398	Warm response	230.452	205.94	237.609	238.582				117398	Cold response	210.219	244.768	258.233	244.655				117398	Cold response	321.38	222.132	238.721	302.136				117398	Cold response	132.845	200.016					117398	Warm response	225.996	211.174
		117498	Cold response	224.138	193.278	212.271	201.548				117498	Warm response	233.353	209.112	228.437	247.424				117498	Cold response	199.894	178.985	199.417	207.85				117498	Cold response	329.857	241.739	244.214	333.574				117498	Cold response	160.863	187.697					117498	Warm response	244.157	210.322
		117598	Cold response	239.496	196.493	222.31	208.802				117598	Warm response	230.205	222.694	238.962	253.151				117598	Cold response	189.052	198.13	226.29	236.971				117598	Cold response	385.62	316.402	336.232	375.425				117598	Cold response	138.583	175.318					117598	Warm response	252.479	211.365
		117998	Cold response	255.788	208.994	249.133	224.075				117998	Warm response	214.174	204.204	195.414	235.087				117998	Cold response	242.062	244.203	232.591	266.093				117998	Cold response	309.073	232.033	234.758	308.021				117998	Cold response	164.915	226.756					117998	Warm response	213.806	202.315
		118398	Cold response	279.067	218.925	259.659	232.03				118398	Warm response	240.945	222.973	220.552	254.18				118398	Cold response	232.751	212.127	232.719	258.522				118398	Cold response	321.498	259.506	230.729	290.317				118398	Cold response	137.37	205.38					118398	Warm response	206.39	179.902
		118498	Cold response	255.929	208.59	227.831	241.934				118498	Warm response	240.578	200.342	228.908	218.386				118498	Cold response	213.697	221.638	214.596	230.826				118498	Cold response	255.592	234.091	222.542	285.772				118498	Cold response	89.429	159.644					118498	Warm response	249.978	196.11
		118598	Cold response	229.027	205.313	205.711	229.787				118598	Warm response	253.456	252.748	272.897	285.762				118598	Cold response	307.625	296.905	335.091	338.844				118598	Cold response	290.028	246.102	245.661	296.513				118598	Cold response	139.62	151.532					118598	Warm response	229.36	196.926
		118698	Cold response	228.443	210.615	223.382	228.124				118698	Warm response	252.913	192.871	235.729	237.616				118698	Cold response	223.402	239.863	249.352	252.996				118698	Cold response	303.852	242.773	244.548	321.447				118698	Cold response	81.376	115.63					118698	Warm response	263.853	219.11
		118998	Cold response	246.104	231.645	229.237	233.823				118998	Warm response	247.786	225.506	237.443	275.895				118998	Cold response	224.068	204.238	210.069	232.639				118998	Cold response	301.712	223	216.036	277.46				118998	Cold response	127.581	200.145					118998	Warm response	215.585	190.792
		119198	Cold response	258.687	228.447	260.653	243.03				119198	Warm response	221.52	194.389	193.996	206.071				119198	Cold response	229.373	220.396	242.81	237.87				119198	Cold response	313.434	229.123	225.408	282.973				119198	Cold response	119.269	215.72					119198	Warm response	228.75	193.278
		119498	Warm response	226.012	206.062	220.984	220.766				119498	Warm response	219.351	198.515	206.317	249.941				119498	Cold response	237.783	281.81	300.018	296.056				119498	Cold response	298.215	219.816	220.445	267.822				119498	Cold response	194.759	196.921					119498	Warm response	263.617	212.345
		119598	Warm response	217.421	217.724	232.703	221.016				119598	Warm response	233.778	210.419	217.948	231.478				119598	Cold response	267.205	256.063	275.019	259.018				119598	Cold response	285.747	219.437	233.083	268.882				119598	Cold response	173.661	210.388					119598	Warm response	241.494	232.051
		119698	Warm response	240.059	204.3	225.164	217.142				119698	Warm response	241.152	226.375	241.355	237.937				119698	Cold response	218.105	223.907	260.308	262.619				119698	Cold response	264.919	205.524	221.053	249.219				119698	Cold response	167.164	195.435					119698	Warm response	255.975	206.577
		120098	Warm response	257.987	257.036	262.241	235.267				120098	Warm response	245.109	212.193	226.852	254.627				120098	Cold response	226.925	225.625	235.342	243.565				120098	Cold response	345.833	258.902	255.193	328.062				120098	Cold response	138.843	120.246					120098	Warm response	229.978	220.439
		120198	Warm response	260.204	241.842	266.196	288.447				120198	Warm response	300.025	252.631	286.978	302.047				120198	Cold response	248.798	234.574	239.618	266.98				120198	Cold response	431.98	335.789	377.716	419.845				120198	Cold response	179.782	171.431					120198	Warm response	225.907	216.562
		120398	Warm response	261.027	214.841	234.197	238.369				120398	Warm response	263.556	210.625	231.041	237.637				120398	Cold response	226.916	239.668	264.51	274.075				120398	Cold response	300.945	265.314	253.83	322.557				120398	Cold response	182.429	125.062					120398	Warm response	279.335	222.686
		120598	Warm response	247.646	197.911	233.386	229.089				120598	Warm response	278.586	275.05	271.44	268.736				120598	Cold response	223.094	238.467	242.865	243.478				120598	Cold response	385.836	240.388	256.271	321.113				120598	Cold response	148.14	214.864					120598	Warm response	252.354	221.098
		120698	Warm response	235.071	211.228	218.913	240.568				120698	Warm response	250.026	223.151	260.411	286.074				120698	Cold response	191.753	199.928	209.036	235.797				120698	Cold response	331.578	247.79	243.904	295.371				120698	Cold response	112.63	201.315					120698	Warm response	252.255	212.26
		120998	Warm response	266.823	227.168	228.944	222.063				120998	Warm response	221.723	241.588	235.226	250.809				120998	Cold response	266.238	251.291	254.47	265.62				120998	Cold response	289.778	238.71	245.485	290.726				120998	Cold response	102.844	183.876					120998	Warm response	204.931	201.651
		121198	Warm response	249.775	207.722	227.581	236.073				121198	Warm response	263.219	234.062	234.924	233.548				121198	Cold response	213.195	202.013	225.092	238.055				121198	Cold response	328.602	228.568	230.195	308.314				121198	Cold response	170.776	200.887					121198	Warm response	257.124	192.775
		121398	Warm response	236.898	212.198	248.156	223.672				121398	Warm response	252.792	248.226	254.51	246.73				121398	Warm response	226.991	213.398	237.331	231.785				121398	Cold response	267.829	215.007	209.561	268.857				121398	Cold response	147.748	215.949					121398	Warm response	283.899	232.581
		121498	Warm response	227.349	207.289	234.929	242.292				121498	Warm response	237.587	200.772	202.123	248.504				121498	Warm response	240.534	236.109	238.066	279.431				121498	Cold response	299.685	240.955	220.199	247.059				121498	Cold response	118.13	222.842					121498	Warm response	270.42	210.232
		121598	Warm response	236.687	231.148	256.446	232.295				121598	Warm response	235.097	210.683	223.089	251.5				121598	Warm response	234.722	231.586	271.092	272.753				121598	Cold response	306.638	233.274	225.419	303.194				121598	Cold response	170.81	228.084					121598	Warm response	239.323	193.887
		121998	Warm response	263.278	224.569	230.261	241.825				121998	Warm response	340.534	340.143	311.424	377.288				121998	Warm response	350.402	313.998	310.043	363.14				121998	Cold response	297.721	219.414	211.191	280.928				121998	Cold response	67.134	191.913					121998	Warm response	240.959	219.056
		122098	Warm response	210.42	200.286	238.158	230.693				122098	Warm response	219.208	197.732	216.557	243.429				122098	Warm response	358.626	520.338	546.993	532.802				122098	Cold response	294.502	221.019	250.944	278.735				122098	Cold response	142.225	148.217					122098	Warm response	247.817	227.257
		122198	Warm response	222.046	202.553	232.457	254.988				122198	Warm response	242.268	233.882	237.228	262.416				122198	Warm response	68.066	399.928	459.654	460.52				122198	Cold response	341.403	237.887	248.175	309.311				122198	Cold response	157.933	169.86					122198	Warm response	234.052	217.167
		122398	Warm response	244.478	225.345	232.779	246.777				122398	Warm response	252.81	250.895	232.72	254.687				122398	Warm response	-15.708	337.611	338.467	357.174				122398	Cold response	281.716	241.524	235.055	276.105				122398	Cold response	123.005	174.253					122398	Warm response	229.165	184.675
		122498	Warm response	273.687	243.576	252.38	256.453				122498	Warm response	265.906	290.64	288.839	322.523				122498	Warm response	-11.892	341.579	353.613	387.013				122498	Cold response	271.045	191.062	219.033	231.263				122498	Cold response	118.108	199.459					122498	Warm response	224.074	170.263
		122998	Warm response	221.756	183.497	225.98	207.538				122998	Warm response	235.128	245.215	251.945	244.585				122998	Warm response	-18.38	322.229	340.485	338.918				122998	Cold response	399.064	286.196	332.85	389.707				122998	Cold response	118.08	184.669					122998	Warm response	259.762	226.285
		123098	Warm response	217.58	183.475	212.142	213.985				123098	Warm response	141.614	256.329	277.639	283.576				123098	Warm response	-18.798	294.554	288.773	300.172				123098	Cold response	349.747	265.299	265.81	342.108				123098	Cold response	180.245	304.087					123098	Warm response	269.075	235.776
		123398	Warm response	248.631	211.855	225.764	248.884				123398	Warm response	157.97	248.926	288.805	314.691				123398	Warm response	58.137	258.64	332.239	313.998				123398	Cold response	313.218	251.686	227.962	269.177				123398	Cold response	131.275	198.047					123398	Warm response	237.018	202.797
		123498	Warm response	242.396	207.419	258.943	231.172				123498	Warm response	227.934	235.961	224.599	258.381				123498	Warm response	235.729	235.254	254.799	309.422				123498	Cold response	327.562	247.065	237.812	303.837				123498	Cold response	134.911	191.398					123498	Warm response	238.958	217.222
		123598	Warm response	265.165	224.919	274.227	268.194				123598	Warm response	231.886	246.387	242.748	264.455				123598	Warm response	180.167	268.275	263.667	271.309				123598	Cold response	361.272	263.698	254.06	300.394				123598	Cold response	136.484	169.007					123598	Warm response	267.87	225.306
		124098	Warm response	217.929	186.942	204.799	219.51				124098	Warm response	238.804	231.443	264.105	288.443				124098	Warm response	239.439	224.255	233.414	267.703				124098	Cold response	297.101	227.004	234.964	275.763				124098	Cold response	133.632	187.191					124098	Warm response	285.163	282.523
		124202	Warm response	226.291	210.077	227.345	249.277				124202	Warm response	205.718	249.011	220.97	235.776				124202	Warm response	221.872	243.476	259.995	246.408				124202	Cold response	313.334	241.693	249.328	272.612				124202	Cold response	102.406	203.358					124202	Warm response	219.646	192.008
		124398	Warm response	268.375	218.878	253.689	256.795				124398	Warm response	180.303	187.992	227.67	233.248				124398	Warm response	266.445	206.371	230.791	237.904				124398	Cold response	292.361	228.404	218.765	284.694				124398	Cold response	134.718	215.832					124398	Warm response	215.686	203.691
		124598	Warm response	264.012	237.137	241.346	246.958				124598	Warm response	176.201	248.111	254.414	257.725				124598	Warm response	219.319	210.041	208.23	240.875				124598	Cold response	266.4	228.15	219.513	264.526				124598	Cold response	127.431	234.123					124598	Warm response	248.646	203.248
		124698	Warm response	263.39	207.553	215.248	224.667				124698	Warm response	191.89	243.695	250.059	263.598				124698	Warm response	234.726	223.602	231.486	255.519				124698	Cold response	300.695	224.542	236.673	273.462				124698	Cold response	147.141	184.896					124698	Warm response	265.868	228.22
		125098	Warm response	241.847	205.419	230.864	220.947				125098	Warm response	205.583	186.031	205.272	238.295				125098	Warm response	239.106	271.149	253.643	283.03				125098	Cold response	348.679	243.926	252.503	318.929				125098	Cold response	117.266	179.396					125098	Warm response	239.394	200.021
		125398	Warm response	233.447	212.916	221.827	226.22				125398	Warm response	240.942	213.415	216.276	237.467				125398	Warm response	255.329	248.478	254.591	272.611				125398	Cold response	304.973	236.368	218.099	278.228				125398	Cold response	112.731	191.439					125398	Warm response	209.127	197.625
		125498	Warm response	255.212	223.412	230.285	248.398				125498	Warm response	164.278	221.326	211.105	239.905				125498	Warm response	237.79	222.576	224.101	250.224				125498	Cold response	304.14	225.416	222.373	281.833				125498	Cold response	169.468	165.856					125498	Warm response	230.192	220.324
		125598	Warm response	259.816	195.917	236.467	236.499				125598	Warm response	237.864	226.857	220.28	246.095				125598	Warm response	215.001	227.412	242.567	236.953				125598	Cold response	328.542	252.265	244.714	298.287				125598	Cold response	169.755	195.927					125598	Warm response	229.389	218.672
		125698	Warm response	211.079	180.861	221.498	222.242				125698	Warm response	207.303	189.704	193.183	226.864				125698	Warm response	231.327	224.982	253.642	252.54				125698	Cold response	278.818	231.063	232.23	279.003				125698	Cold response	146.378	208.71					125698	Warm response	258.12	208.428
		125998	Warm response	222.913	213.429	223.17	207.92				125998	Warm response	327.875	321.449	286.369	327.46				125998	Warm response	230.808	198.787	238.212	232.268				125998	Cold response	359.55	268.113	268.998	320.951				125998	Cold response	141.699	173.423					125998	Warm response	216.518	184.304
		126098	Warm response	229.306	217.347	244.855	240.9				126098	Warm response	205.051	219.172	233.878	271.872				126098	Warm response	212.204	234.486	205.839	209.131				126098	Cold response	336.984	249.294	258.127	322.708				126098	Cold response	147.699	191.586					126098	Warm response	207.492	195.806
		126198	Warm response	242.642	224.871	244.571	263.147				126198	Warm response	281.06	272.94	288.673	278.375				126198	Warm response	330.164	314.076	338.16	316.233				126198	Cold response	260.711	201.703	213.581	233.993				126198	Cold response	119.47	156.049					126198	Warm response	249.155	199.847
		126498	Warm response	239.874	227.395	220.073	240.893				126498	Warm response	311.267	286.362	268.487	286.393				126498	Warm response	233.186	243.528	254.632	271.631				126498	Cold response	298.403	231.504	224.061	306.371				126498	Cold response	144.814	181.715					126498	Warm response	246.454	236.026
		126698	Warm response	228.156	207.758	208.084	208.759				126698	Warm response	263.039	308.547	282.699	227.958				126698	Warm response	249.118	203.887	241.06	259.583				126698	Cold response	307.706	239.866	242.604	286.935				126698	Cold response	149.749	167.023					126698	Warm response	253.013	203.311
		127098	Warm response	238.641	210.914	223.969	244.283				127098	Warm response	204.539	195.811	196.177	228.553				127098	Warm response	235.159	217.702	213.128	236.791				127098	Cold response	270.581	216.168	214.224	261.717				127098	Cold response	150.605	231.63					127098	Warm response	234.502	197.091
		127198	Warm response	254.826	202.101	235.485	243.265				127198	Warm response	197.276	223.694	230.752	256.883				127198	Warm response	264.268	226.899	267.327	260.853				127198	Cold response	278.611	217.315	200.874	245.91				127198	Cold response	143.763	189.957					127198	Warm response	240.33	220.381
		127398	Warm response	272.702	232.626	246.752	238.243				127398	Warm response	194.833	214.582	249.844	245.978				127398	Warm response	240.912	216.454	241.476	230.537				127398	Cold response	292.395	220.166	248.331	277.34				127398	Cold response	165.953	179.494					127398	Warm response	246.823	199.245
		127598	Warm response	242.818	215.31	247.059	254.873				127598	Warm response	174.233	222.34	215.309	257.566				127598	Warm response	202.333	183.23	204.558	226.585				127598	Cold response	305.017	237.645	240.528	301.782				127598	Cold response	105.18	166.554					127598	Warm response	238.116	217.164
		127698	Warm response	227.96	199.878	202.75	214.919				127698	Warm response	185.521	190.133	177.026	204.41				127698	Warm response	199.362	185.389	229.447	221.134				127698	Cold response	273.884	252.45	245.589	274.409				127698	Cold response	150.225	179.605					127698	Warm response	221.38	184.112
		127997	Warm response	263.612	216.938	232.911	253.588				127997	Warm response	274.39	270.561	276.505	299.406				127997	Warm response	261.424	240.781	258.803	290.217				127997	Cold response	308.652	237.896	243.662	303.283				127997	Cold response	153.515	165.441					127997	Warm response	236.609	211.037
		128198	Warm response	276.911	222.429	250.276	250.336				128198	Warm response	210.32	231.163	247.932	267.078				128198	Warm response	253.033	235.663	246.867	242.187				128198	Cold response	326.079	257.64	237.079	311.184				128198	Cold response	147.324	171.696					128198	Warm response	286.413	236.956
		128398	Warm response	215.88	219.919	212.333	222.567				128398	Warm response	181.546	222.558	229.124	263.503				128398	Warm response	213.229	193.443	215.132	225.963				128398	Cold response	331.225	278.902	295.509	312.811				128398	Cold response	128.986	189.399					128398	Warm response	207.426	195.194
		128498	Warm response	223.87	209.815	209.626	217.75				128498	Warm response	213.205	218.134	222.292	224.834				128498	Warm response	235.917	195.165	234.98	216.168				128498	Cold response	333.31	246.845	260.87	314.81				128498	Cold response	175.303	190.679					128498	Warm response	215.662	203.288
		128698	Warm response	244.57	198.126	252.318	226.235				128698	Warm response	181.546	227.539	236.46	262.013				128698	Warm response	244.317	237.505	247.564	251.399				128698	Cold response	368.343	234.186	264.507	311.15				128698	Cold response	150.871	192.205					128698	Warm response	242.116	187.964
		129098	Warm response	285.131	217.064	270.942	253.179				129098	Warm response	250.467	291.157	281.051	299.135				129098	Warm response	249.031	249.361	246.632	257.899				129098	Cold response	284.519	235.704	247.906	274.289				129098	Cold response	120.531	140.613					129098	Warm response	252.837	217.88
		129198	Warm response	226.413	197.425	221.221	226.174				129198	Warm response	241.832	257.985	275.541	285.504				129198	Warm response	225.757	240.672	250.705	274.661				129198	Cold response	317.531	225.72	218.613	291.813				129198	Cold response	128.547	162.317					129198	Warm response	213.705	197.208
		129398	Warm response	232.053	198.843	200.143	212.737				129398	Warm response	358.114	411.864	404.085	387.58				129398	Warm response	220.472	216.291	223.14	245.718				129398	Cold response	324.162	229.549	252.313	314.888				129398	Cold response	93.448	172.455					129398	Warm response	231.863	212.32
		129598	Warm response	230.152	209.331	254.849	240.57				129598	Warm response	280.638	290.09	321.574	332.566				129598	Warm response	248.624	250.381	248.448	241.067				129598	Cold response	289.908	257.939	225.689	275.782				129598	Cold response	141.884	174.257					129598	Warm response	226.92	204.026
		129698	Warm response	250.269	227.693	239.554	243.724				129698	Warm response	256.461	246.357	282.083	280.708				129698	Warm response	237.247	235.83	254.95	248.274				129698	Cold response	261.999	207.66	221.856	238.174				129698	Cold response	126.273	209.869					129698	Warm response	253.926	213.075
		129997	Warm response	235.785	220.527	231.452	241.41				129997	Warm response	244.392	219.947	222.598	228.599				129997	Warm response	211.632	227.199	218.15	253.224				129997	Cold response	300.202	216.535	243.064	303.418				129997	Cold response	127.999	204.889					129997	Warm response	229.014	170.892
		130098	Warm response	228.698	202.025	220.935	230.235				130098	Warm response	257.627	231.374	235.542	243.175				130098	Warm response	226.3	218.5	222.484	244.206				130098	Cold response	265.589	235.999	226.02	258.74				130098	Cold response	137.579	222.089					130098	Warm response	218.725	187.968
		130398	Warm response	255.273	226.441	236.801	246.757				130398	Warm response	213.738	192.011	215.089	222.097				130398	Warm response	237.887	252.003	258.763	248.019				130398	Cold response	302.064	292.467	275.103	281.897				130398	Cold response	138.17	212.96					130398	Warm response	245.813	203.137
		130498	Warm response	244.781	236.216	250.536	257.112				130498	Warm response	222.338	213.134	206.03	242.268				130498	Warm response	306.063	315.776	311.658	335.177				130498	Cold response	352.446	322.129	298.604	314.171				130498	Cold response	124.369	180.488					130498	Warm response	262.74	198.756
		130598	Warm response	268.852	244.829	251.124	245.731				130598	Warm response	252.121	213.704	226.438	262.901				130598	Warm response	215.328	235.744	247.041	223.121				130598	Cold response	334.834	237.092	211.719	284.506				130598	Cold response	126.293	175.411					130598	Warm response	269.815	231.824
		130997	Warm response	209.211	196.734	226.638	221.253				130997	Warm response	187.501	197.247	203.075	228.52				130997	Warm response	229.606	232.375	250.51	235.696				130997	Cold response	289.655	239.131	258.957	296.773				130997	Cold response	112.871	199.151					130997	Warm response	235.328	195.298
		131198	Warm response	224.468	222.293	217.865	238.859				131198	Warm response	238.536	221.306	238.958	248.727				131198	Warm response	247.186	236.811	258.519	241.6				131198	Cold response	338.532	238.466	228.421	313.416				131198	Cold response	140.124	214.929					131198	Warm response	261.797	241.571
		131398	Warm response	242.117	205.991	235.815	249.247				131398	Warm response	243.558	233.284	249.284	273.748				131398	Warm response	241.488	236.052	258.989	239.055				131398	Cold response	335.187	237.597	240.399	296.833				131398	Cold response	116.085	180.159					131398	Warm response	263.86	212.387
		131598	Warm response	258.124	213.661	225.834	252.234				131598	Warm response	239.088	232.814	230.627	248.554				131598	Warm response	214.848	192.169	233.373	249.163				131598	Cold response	291.402	233.988	253.711	268.622				131598	Cold response	143.062	169.927					131598	Warm response	259.091	180.537
		131698	Warm response	297.8	207.475	243.236	259.707				131698	Warm response	230.857	211.491	215.378	233.83				131698	Warm response	214.265	208.216	238.304	223.546				131698	Cold response	317.101	236.624	203.383	293.422				131698	Cold response	117.885	208.456					131698	Warm response	211.907	205.829
		131997	Warm response	240.013	219.435	231.619	213.323				131997	Warm response	239.864	201.977	214.908	220.345				131997	Warm response	238.458	252.813	270.634	253.535				131997	Cold response	269.474	229.596	235.838	266.06				131997	Cold response	137.537	174.956					131997	Warm response	247.682	209.104
		132197	Warm response	234.331	213.071	199.458	244.344				132197	Warm response	234.244	230.709	235.114	223.491				132197	Warm response	251.006	235.409	234.31	267.958				132197	Cold response	353.235	251.521	253.55	338.142				132197	Cold response	82.511	173.973					132197	Warm response	252.171	220.985
		132397	Warm response	257.137	258.305	265.562	269.877				132397	Warm response	236.173	233.882	228.194	285.498				132397	Warm response	228.695	225.972	228.326	248.291				132397	Cold response	296.783	235.111	239.618	290.15				132397	Cold response	94.146	163.449					132397	Warm response	239.278	180.442
		132497	Warm response	280.964	243.043	198.214	249.607				132497	Warm response	209.733	216.156	239.392	211.349				132497	Warm response	262.335	264.438	261.289	274.812				132497	Cold response	285.447	218.686	221.568	271.2				132497	Cold response	112.278	194.601					132497	Warm response	202.967	198.093
		132597	Warm response	244.341	219.079	207.617	231.474				132597	Warm response	220.831	196.986	213.758	208.783				132597	Warm response	231.65	211.432	231.63	248.608				132597	Cold response	284.42	213.969	207.221	286.75				132597	Cold response	127.435	190.623					132597	Warm response	214.722	206.81
		133097	Warm response	224.975	218.576	273.156	227.298				133097	Warm response	261.654	229.729	225.979	222.283				133097	Warm response	222.045	190.844	205.423	207.611				133097	Cold response	346.605	244.937	248.215	303.098				133097	Cold response	156.661	185.964					133097	Warm response	242.927	220.253
		133197	Warm response	254.455	219.344	255.766	254.736				133197	Warm response	224.955	188.401	211.253	208.065				133197	Warm response	219.525	192.437	187.789	218.22				133197	Cold response	300.336	241.429	233.906	293.637				133197	Cold response	131.666	191.835					133197	Warm response	245.312	206.734
		133398	Warm response	261.871	216.57	244.708	224.856				133398	Warm response	237.112	230.88	218.556	223.475				133398	Warm response	251.691	220.628	245.006	251.148				133398	Cold response	309.251	232.599	221.632	303.208				133398	Cold response	137.482	182.288					133398	Warm response	228.941	207.882
		133498	Warm response	279.544	252.68	252.269	243.851				133498	Warm response	226.059	237.22	236.235	219.602				133498	Warm response	239.202	243.969	243.178	251.723				133498	Cold response	348.517	244.829	256.832	305.502				133498	Cold response	143.123	184.259					133498	Warm response	268.754	221.184
		133698	Warm response	220.626	196.784	214.63	203.554				133698	Warm response	241.113	235.391	275.297	240.142				133698	Warm response	247.938	254.293	259.724	247.604				133698	Cold response	313.796	260.682	247.812	305.16				133698	Cold response	139.768	188.672					133698	Warm response	234.05	207.502
		133997	Warm response	280.889	226.221	246.177	271.504				133997	Warm response	206.408	206.577	216.777	241.855				133997	Warm response	229.946	213.455	233.581	226.092				133997	Cold response	290.149	254.327	220.804	284.504				133997	Cold response	165.108	182.246					133997	Warm response	229.986	198.763
		134097	Warm response	246.795	246.752	231.57	261.85				134097	Warm response	223.298	216.188	214.782	248.459				134097	Warm response	229.428	226.133	217.505	232.911				134097	Cold response	319.718	234.083	227.519	291.521				134097	Cold response	171.544	222.592					134097	Warm response	213.612	196.092
		134198	Warm response	222.553	212.821	222.983	218.287				134198	Warm response	240.073	209.791	224.488	248.75				134198	Warm response	247.885	233.831	260.258	234.893				134198	Cold response	335.228	259.636	260.104	317.838				134198	Cold response	198.375	195.891					134198	Warm response	236.742	216.754
		134397	Warm response	211.837	174.904	216.445	258.743				134397	Warm response	198.185	205.037	227.667	220.017				134397	Warm response	223.32	230.338	215.446	226.525				134397	Cold response	296.373	214.516	223.064	249.431				134397	Cold response	181.306	231.117					134397	Warm response	274.182	233.802
		134597	Warm response	256.781	208.797	238.419	226.778				134597	Warm response	249.906	197.329	209.507	209.371				134597	Warm response	206.79	174.425	220.447	203.616				134597	Cold response	275.159	213.32	220.456	272.157				134597	Cold response	167.496	175.48					134597	Warm response	253.422	211.663
		135097	Warm response	287.928	234.822	264.234	268.69				135097	Warm response	260.635	229.118	224.283	270.964				135097	Warm response	269.556	243.477	254.15	263.632				135097	Cold response	293.152	260.578	240.977	304.623				135097	Cold response	196.48	169.758					135097	Warm response	244.711	209.028
		135198	Warm response	228.098	207.203	238.537	244.834				135198	Warm response	214.076	224.908	212.868	233.707				135198	Warm response	244.846	218.833	236.559	244.814				135198	Cold response	311.76	241.933	271.848	294.591				135198	Cold response	166.54	208.291					135198	Warm response	253.956	211.285
		135398	Warm response	211.431	201.428	190.076	231.989				135398	Warm response	210.644	220.405	207.982	223.94				135398	Warm response	228.715	189.186	220.699	225.502				135398	Cold response	349.321	298.596	270.301	314.09				135398	Cold response	186.031	207.002					135398	Warm response	262.18	221.016
		135598	Warm response	223.302	205.639	226.615	228.144				135598	Warm response	242.59	204.364	219.656	226.06				135598	Warm response	229.52	237.061	239.375	238.707				135598	Cold response	358.295	269.169	293.921	307.809				135598	Cold response	216.376	183.49					135598	Warm response	241.118	181.9
		135698	Warm response	242.401	236.529	241.91	228.533				135698	Warm response	223.982	222.559	223.221	250.787				135698	Warm response	210.037	221.282	247.913	213.686				135698	Cold response	314.82	241.786	241.451	279.36				135698	Cold response	196.16	200.077					135698	Warm response	232.397	188.197
		136097	Warm response	245.622	212.085	229.846	266.82				136097	Warm response	251.798	211.702	210.484	204.903				136097	Warm response	209.938	229.217	218.376	238.121				136097	Cold response	351.291	258.759	281.961	353.896				136097	Cold response	169.615	206.66					136097	Warm response	282.202	208.186
		136197	Warm response	227.066	205.3	201.455	230.123				136197	Warm response	221.86	218.969	236.523	231.007				136197	Warm response	209.233	199.09	206.198	234.52				136197	Cold response	332.753	273.711	256.284	299.77				136197	Cold response	171.883	172.742					136197	Warm response	235.172	193.822
		136397	Warm response	238.957	194.983	252.29	227.117				136397	Warm response	235.277	222.851	227.026	264.465				136397	Warm response	229.417	219.762	257.238	284.393				136397	Cold response	300.218	237.723	235.86	271.82				136397	Cold response	141.591	192.268					136397	Warm response	227.195	186.947
		136597	Warm response	242.96	212.323	246.81	245.039				136597	Warm response	235.831	182.814	186.22	220.788				136597	Warm response	234.3	221.962	247.547	271.118				136597	Cold response	337.961	242.35	261.446	299.944				136597	Cold response	153.458	170.04					136597	Warm response	218.231	183.761
		136697	Warm response	256.75	215.766	231.803	277.869				136697	Warm response	209.289	212.413	207.5	232.903				136697	Warm response	261.479	230.061	242.595	278.174				136697	Cold response	332.288	260.118	255.086	325.505				136697	Cold response	195.597	246.855					136697	Warm response	219.943	190.996
		137097	Warm response	248.898	198.75	231.874	232.322				137097	Warm response	259.184	242.226	228.949	259.886				137097	Warm response	207.929	209.655	246.127	242.348				137097	Cold response	308.339	225.821	242.767	283.195				137097	Cold response	159.659	201.82					137097	Warm response	265.479	210.591
		137398	Warm response	216.317	193.93	231.691	204.396				137398	Warm response	232.106	204.449	224.895	257.288				137398	Warm response	235.899	228.93	227.391	252.745				137398	Cold response	387.181	319.803	320.77	358.136				137398	Cold response	158.267	194.315					137398	Warm response	252.64	216.757
		137498	Warm response	247.699	238.412	233.539	230.901				137498	Warm response	226.268	209.332	201.97	230.418				137498	Warm response	232.846	230.993	238.063	270.467				137498	Cold response	310.473	244.776	232.823	294.502				137498	Cold response	179.046	153.773					137498	Warm response	207.843	167.734
		137598	Warm response	292.127	224.143	259.991	239.64				137598	Warm response	238.686	205.857	240.434	241.091				137598	Warm response	224.427	202.304	245.448	243.289				137598	Cold response	314.551	244.995	241.779	296.03				137598	Cold response	175.798	181.032					137598	Warm response	208.825	204.183
		137698	Warm response	246.574	236.027	271.185	249.487				137698	Warm response	264.418	234.298	247.545	245.067				137698	Warm response	211.534	195.102	220.872	200.931				137698	Cold response	334.442	309.914	294.332	315.038				137698	Cold response	186.423	163.508					137698	Warm response	319.355	294.101
		138097	Warm response	205.341	189.675	215.004	227.932				138097	Warm response	223.996	195.406	212.806	218.851				138097	Warm response	231.038	208.284	241.036	231.272				138097	Cold response	297.319	237.365	228.512	275.595				138097	Cold response	178.15	183.161					138097	Warm response	204.66	189.527
		138197	Warm response	257.16	248.195	254.598	289.07				138197	Warm response	223.825	211.57	229.006	236.336				138197	Warm response	263.011	239.026	238.575	284.94				138197	Cold response	322.207	245.184	222.049	298.959				138197	Cold response	168.12	219.684					138197	Warm response	274.816	220.16
		138397	Warm response	252.901	233.527	244.006	233.753				138397	Warm response	235.807	228.858	250.576	225.218				138397	Warm response	263.81	239.22	273.46	257.448				138397	Cold response	355.051	252.525	247.6	326.058				138397	Cold response	173.209	197.276					138397	Warm response	246.363	209.931
		138497	Warm response	263.13	204.001	238.586	256.952				138497	Warm response	201.351	202.062	224.133	236.963				138497	Warm response	235.325	226.613	256.697	262.954				138497	Cold response	347.418	239.757	267.195	330.242				138497	Cold response	176.727	190.176					138497	Warm response	234.534	186.111
		138697	Warm response	241.177	207.962	211.685	233.984				138697	Warm response	215.022	195.396	228.218	210.785				138697	Warm response	240.784	224.356	252.443	240.755				138697	Cold response	301.859	214.353	239.688	277.987				138697	Cold response	169.143	186.289					138697	Warm response	215.572	184.85
		138997	Warm response	252.755	212.52	238.443	221.275				138997	Warm response	211.097	246.753	202.956	242.491				138997	Warm response	234.609	241.352	261.683	275.918				138997	Cold response	339.949	273.331	311.175	317.152				138997	Cold response	175.775	183.333					138997	Warm response	282.485	234.191
		139097	Warm response	278.368	221.661	269.573	267.248				139097	Warm response	236.791	226.873	253.343	253.19				139097	Warm response	221.93	222.571	233.193	229.272				139097	Cold response	374.209	316.148	382.296	393.787				139097	Cold response	181.847	190.381					139097	Warm response	263.837	220.214
		139197	Warm response	237.349	222.89	241.849	239.104				139197	Warm response	230.248	232.398	234.316	240.965				139197	Warm response	323.638	320.931	305.415	338.252				139197	Cold response	409.394	304.916	337.074	370.66				139197	Cold response	165.979	197.919					139197	Warm response	231.677	202.996
		139497	Warm response	245.178	206.958	217.549	223.553				139497	Warm response	209.142	187.755	213.537	202.808				139497	Warm response	250.82	220.307	234.665	261.107				139497	Cold response	340.488	291.269	310.209	329.198				139497	Cold response	182.809	215.575					139497	Warm response	223.96	174.316
		139597	Warm response	222.671	190.716	221.355	237.521				139597	Warm response	312.943	308.073	269.985	331.43				139597	Warm response	236.585	233.867	237.732	263.811				139597	Cold response	349.474	243.701	272.291	377.279				139597	Cold response	179.589	240.554					139597	Warm response	218.644	217.517
		139997	Warm response	246.224	216.415	244.828	223.608				139997	Warm response	231.685	195.216	200.596	224.825				139997	Warm response	201.812	195.349	202.664	220.121				139997	Cold response	345.717	290.098	317.491	332.216				139997	Cold response	189.324	174.187					139997	Warm response	241.677	218.048
		140097	Warm response	237.684	216.823	248.392	251.292				140097	Warm response	217.164	226.193	222.005	221.437				140097	Warm response	227.193	213.957	218.582	224.435				140097	Cold response	432.907	-9.775	469.316	435.986				140097	Cold response	153.714	215.832					140097	Warm response	256.946	215.098
		140197	Warm response	289.405	215.068	238.659	208.164				140197	Warm response	230.039	221.187	214.518	234.761				140197	Warm response	234.537	201.918	245.627	250.711				140197	Cold response	393.335	348.801	317.358	363.71				140197	Cold response	137.615	190.653					140197	Warm response	230.527	174.157
		140497	Warm response	211.071	192.443	205.066	210.987				140497	Warm response	231.068	217.228	241.921	219.009				140497	Warm response	249.252	222.282	243.118	244.183				140497	Cold response	306.701	277.393	278.158	291.572				140497	Cold response	152.045	194.635					140497	Warm response	229.511	208.115
		140597	Warm response	202.029	197.481	197.136	209.334				140597	Warm response	206.965	200.459	210.996	208.3				140597	Warm response	222.694	218.777	232.604	228.919				140597	Cold response	284.486	258.893	285.403	279.307				140597	Cold response	175.261	176.797					140597	Warm response	252.179	190.252
		140997	Warm response	268.639	223.599	263.473	272.996				140997	Warm response	234.3	235.752	256.437	266.879				140997	Warm response	241.355	233.716	237.228	259.798				140997	Cold response	371.197	270.206	282.359	318.491				140997	Cold response	197.836	187.282					140997	Warm response	224.049	180.075
		141097	Warm response	222.501	202.584	211.925	230.407				141097	Warm response	243.193	215.811	233.506	241.644				141097	Warm response	259.196	227.721	222.46	257.374				141097	Cold response	298.741	238.237	247.522	296.855				141097	Cold response	159.431	205.635					141097	Warm response	201.951	180.303
		141197	Warm response	219.943	212.212	230.311	217.733				141197	Warm response	228.713	233.315	218.703	236.666				141197	Warm response	207.268	195.888	224.735	224.579				141197	Cold response	276.594	226.403	239.032	253.839				141197	Cold response	149.487	172.806					141197	Warm response	250.77	209.494
		141497	Warm response	243.742	195.161	220.621	237.314				141497	Warm response	220.186	226.899	234.551	233.878				141497	Warm response	211.861	200.672	192.84	226.344				141497	Cold response	341.159	242.279	218.687	310.456				141497	Cold response	142.264	180.469					141497	Warm response	251.284	213.337
		141597	Warm response	243.786	198.879	261.21	246.194				141597	Warm response	245.34	210.776	217.75	230.548				141597	Warm response	228.356	204.486	225.951	225.371				141597	Cold response	324.864	233.047	248.861	296.605				141597	Cold response	150.918	172.716					141597	Warm response	248.252	207.536
		141997	Warm response	260.766	228.25	231.777	244.096				141997	Warm response	227.634	215.92	229.69	248.466				141997	Warm response	239.572	242.931	249.305	278.134				141997	Cold response	305.118	240.315	216.533	260.564				141997	Cold response	180.589	204.613					141997	Warm response	251.792	199.283
		142197	Warm response	206.979	202.232	216.316	214.883				142197	Warm response	204.806	197.498	196.77	204.34				142197	Warm response	280.038	278.701	286.344	287.84				142197	Cold response	341.971	261.615	242.575	288.521				142197	Cold response	143.314	214.401					142197	Warm response	243.541	199.433
		142497	Warm response	215.377	192.253	216.568	220.362				142497	Warm response	234.103	244.181	217.782	230.895				142497	Warm response	226.417	214.488	235.74	245.723				142497	Cold response	355.57	251.674	231.999	305.127				142497	Cold response	127.201	191.13					142497	Warm response	233.333	233.906
		142597	Warm response	244.251	218.763	242.215	259.427				142597	Warm response	255.829	228.97	447.509	379.388				142597	Warm response	239.664	238.154	247.938	250.519				142597	Cold response	268.593	208.769	227.256	251.212				142597	Cold response	159.578	227.097					142597	Warm response	202.036	157.205
		142697	Warm response	263.843	194.903	246.193	250.522				142697	Warm response	235.254	220.45	286.449	343.1				142697	Warm response	248.972	234.748	253.118	276.225				142697	Cold response	286.578	237.399	237.363	278.632				142697	Cold response	183.229	203.753					142697	Warm response	209.806	181.472
		142997	Warm response	211.589	186.329	230.985	199.971				142997	Warm response	255.84	224.338	220.805	280.026				142997	Warm response	190.448	205.343	231.598	247.812				142997	Cold response	258.789	191.643	229.206	253.099				142997	Cold response	152.104	191.6					142997	Warm response	257.944	218.46
		143197	Warm response	257.422	219.781	230.469	235.53				143197	Warm response	226.634	221.11	239.255	431.61				143197	Warm response	206.911	217.975	219.578	232.789				143197	Cold response	300.637	243.386	241.059	283.436				143197	Cold response	134.087	195.651					143197	Warm response	248.175	199.646
		143397	Warm response	260.624	220.298	238.237	242.421				143397	Warm response	218.967	222.661	262.071	279.128				143397	Warm response	248.33	231.182	247.527	266.15				143397	Cold response	308.268	232.434	200.676	300.967				143397	Cold response	123.535	197.407					143397	Warm response	215.375	201.891
		143597	Warm response	254.766	249.852	259.138	248.223				143597	Warm response	218.573	216.6	218.738	212.231				143597	Warm response	254.334	234.343	229.974	250.877				143597	Cold response	271.322	205.025	215.016	229.336				143597	Cold response	142.949	216.938					143597	Warm response	240.402	207.392
		143697	Warm response	244.022	214.646	244.299	267.559				143697	Warm response	235.271	200.509	208.524	214.154				143697	Warm response	252.795	227.344	236.365	254.774				143697	Cold response	280.322	229.325	220.526	260.781				143697	Cold response	97.027	188.516					143697	Warm response	252.462	200.088
		144097	Warm response	222.165	191.087	222.173	217.857				144097	Warm response	235.241	205.056	240.875	242.521				144097	Warm response	256.704	266.61	279.305	289.304				144097	Cold response	281.565	215.136	206.025	280.727				144097	Cold response	180.766	195.884					144097	Warm response	219.694	173.415
		144197	Warm response	251.312	214.567	214.583	221.981				144197	Warm response	214.305	206.754	200.481	228.208				144197	Warm response	253.68	242.978	254.8	233.052				144197	Cold response	279.609	230.503	235.268	270.918				144197	Cold response	96.783	165.615					144197	Warm response	230.441	197.237
		144497	Warm response	257.747	232.437	247.448	274.314				144497	Warm response	236.778	252.099	217.337	250.146				144497	Warm response	244.918	216.22	222.28	241.026				144497	Cold response	286.35	258.259	232.761	313.101				144497	Cold response	116.583	177.227					144497	Warm response	241.809	193.658
		144597	Warm response	238.718	212.893	231.82	261.97				144597	Warm response	261.435	248.266	228.136	260.016				144597	Warm response	222.787	192.783	199.54	206.633				144597	Cold response	337.176	244.601	256.201	327.721				144597	Cold response	84.5	169.344					144597	Warm response	243.895	204.21
		144697	Warm response	227.26	197.544	199.913	209.926				144697	Warm response	240.013	218.663	231.799	279.509				144697	Warm response	224.582	217.961	216.102	232.426				144697	Cold response	265.576	220.209	220.829	286.017				144697	Cold response	136.41	192.526					144697	Warm response	210.636	164.475
		145097	Warm response	227.418	209.861	222.721	249.365				145097	Warm response	291.146	251.404	270.187	296.628				145097	Warm response	271.121	228.988	252.807	273.154				145097	Cold response	300.323	242.666	235.044	288.83				145097	Cold response	143.81	177.183					145097	Warm response	217.4	198.197
		145197	Warm response	265.155	219.823	248.471	244.654				145197	Warm response	253.972	213.963	215.432	248.403				145197	Warm response	211.819	202.712	213.68	224.406				145197	Cold response	311.269	248.415	249.395	307.42				145197	Cold response	130.15	230.413					145197	Warm response	259.364	202.542
		145397	Warm response	235.874	208.217	239.685	253.055				145397	Warm response	268.535	230.988	249.29	246.935				145397	Warm response	221.07	195.599	216.661	235.73				145397	Cold response	248.718	212.436	198.796	225.159				145397	Cold response	122.016	201.882					145397	Warm response	222.674	204.397
		145497	Warm response	222.448	209.215	214.132	234.411				145497	Warm response	254.079	229.097	213.134	235.152				145497	Warm response	241.328	241.794	232.071	268.944				145497	Cold response	298.523	233.984	238.52	283.405				145497	Cold response	140.548	172.852					145497	Warm response	203.677	214.34
		145597	Warm response	236.416	191.224	214.073	222.886				145597	Warm response	229.558	222.829	201.227	221.211				145597	Warm response	269.673	261.726	263.397	262.956				145597	Cold response	314.074	209.04	231.25	279.239				145597	Cold response	154.989	191.426					145597	Warm response	232.739	188.952
		145997	Warm response	263.236	232.216	234.215	247.06				145997	Warm response	261.044	240.616	252.429	264.449				145997	Warm response	216.955	200.589	207.801	219.36				145997	Cold response	294.575	277.377	251.751	298.213				145997	Cold response	155.579	210.468					145997	Warm response	236.051	183.22
		146197	Warm response	254.555	219.236	255.593	265.777				146197	Warm response	217.883	195.348	215.414	231.274				146197	Warm response	219.449	206.329	206.534	251.65				146197	Cold response	294.037	229.286	238.373	287.188				146197	Cold response	155.802	213.951					146197	Warm response	191.718	186.68
		146497	Warm response	221.45	206.213	236.239	240.237				146497	Warm response	240.931	215.777	240.043	247.802				146497	Warm response	222.221	241.526	252.514	248.631				146497	Cold response	355.394	261.543	244.673	297.122				146497	Cold response	192.573	284.064					146497	Warm response	229.268	187.102
		146597	Warm response	218.178	199.187	222.232	228.894				146597	Warm response	254.257	252.49	236.391	261.561				146597	Warm response	256.301	242.989	262.225	258.616				146597	Cold response	313.036	252.316	240.51	318.302				146597	Cold response	178.207	226.6					146597	Warm response	234.412	223.577
		146697	Warm response	236.076	201.001	241.031	213.329				146697	Warm response	251.48	239.616	235.518	250.002				146697	Warm response	229.97	221.526	240.057	238.183				146697	Cold response	253.391	226.79	206.063	268.843				146697	Cold response	149.129	193.905					146697	Warm response	230.597	198.476
		146997	Warm response	242.063	234.297	244.034	255.277				146997	Warm response	227.156	194.853	210.388	198.399				146997	Warm response	254.704	231.481	249.156	261.087				146997	Cold response	323.613	250.89	240.14	318.918				146997	Cold response	161.756	198.216					146997	Warm response	219.381	203.601
		147197	Warm response	235.34	182.949	228.748	256.145				147197	Warm response	248.606	212.135	223.755	252.038				147197	Warm response	245.552	248.362	262.926	270.145				147197	Cold response	286.621	230.886	233.52	282.844				147197	Cold response	158.585	177.176					147197	Warm response	263.788	235.545
		147397	Warm response	228.355	190.382	210.822	209.431				147397	Warm response	275.218	232.384	243.414	246.556				147397	Warm response	240.915	203.96	230.616	221.935				147397	Cold response	317.31	235.02	236.79	295.996				147397	Cold response	170.148	193.963					147397	Warm response	256.958	187.191
		147597	Warm response	245.018	214.275	220.315	219.27				147597	Warm response	213.057	199.464	221.383	227.508				147597	Warm response	187.761	181.779	206.465	236.354				147597	Cold response	304.23	258.924	246.2	328.517				147597	Cold response	173.43	203.369					147597	Warm response	225.018	198.795
		147697	Warm response	285.838	262.541	274.113	295.212				147697	Warm response	220.958	175.494	201.815	214.881				147697	Warm response	221.68	216.043	229.264	242.327				147697	Cold response	283.842	232.584	234.113	300.342				147697	Cold response	185.771	211.429					147697	Warm response	231.99	194.715
		147997	Warm response	185.174	175.971	209.717	232.791				147997	Warm response	248.859	219.556	240.267	253.542				147997	Warm response	251.124	223.858	232.504	258.243				147997	Cold response	299.629	232.831	239.212	293.867				147997	Cold response	140.247	219.298					147997	Warm response	229.659	202.306
		148097	Warm response	227.53	218.604	214.505	216.266				148097	Warm response	252.548	243.24	229.199	226.678				148097	Warm response	242.652	209.878	224.696	246.956				148097	Cold response	300.943	227.966	271.382	295.739				148097	Cold response	173.648	192.622					148097	Warm response	225.912	204.038
		148497	Warm response	240.847	219.057	233	229.29				148497	Warm response	219.646	206.014	227.054	232.623				148497	Warm response	234.453	211.881	226.802	230.719				148497	Cold response	254.612	211.736	216.216	259.474				148497	Cold response	134.359	203.724					148497	Warm response	227.747	197.679
		148597	Warm response	276.103	218.852	239.917	252.405				148597	Warm response	253.331	232.788	234.963	258.56				148597	Warm response	216.078	222.346	233.57	245.611				148597	Cold response	296.678	238.673	234.994	288.107				148597	Cold response	147.992	202.152					148597	Warm response	248.901	197.674
		148697	Warm response	252.009	237.364	239.337	255.949				148697	Warm response	236.011	233.771	246.813	263.394				148697	Warm response	256.088	232.837	253.125	255.566				148697	Cold response	300.668	229.002	262.843	289.781				148697	Cold response	165.189	187.089					148697	Warm response	258.172	227.93
		148997	Warm response	205.373	199.537	221.231	238.667				148997	Warm response	224.461	202.198	199.024	228.384				148997	Warm response	211.81	187.136	194.599	220.54				148997	Cold response	255.438	238.557	208.406	255.566				148997	Cold response	161.333	206.353					148997	Warm response	208.898	199.049
		149097	Warm response	260.685	223.974	246.519	253.471				149097	Warm response	240.165	232.281	217.442	231.876				149097	Warm response	233.871	201.101	248.464	225.955				149097	Cold response	294.644	234.84	210.98	275.665				149097	Cold response	141.029	174.88					149097	Warm response	225.544	204.949
		149397	Warm response	219.548	235.577	218.198	222.836				149397	Warm response	232.339	231.144	241.879	255.45				149397	Warm response	250.265	241.945	271.104	280.453				149397	Cold response	323.268	238.738	246.066	309.83				149397	Cold response	139.213	175.141					149397	Warm response	254.9	205.465
		149497	Warm response	209.031	182.822	199.874	205.539				149497	Warm response	268.517	207.21	220.012	274.534				149497	Warm response	252.158	248.848	241.903	244.341				149497	Cold response	287.881	220.609	215.069	244.94				149497	Cold response	154.766	195.728					149497	Warm response	237.283	214.645
		149597	Warm response	215.653	173.214	200.006	221.177				149597	Warm response	210.577	187.391	205.229	213.865				149597	Warm response	203.648	203.066	217.183	216.158				149597	Cold response	271.569	224.508	214.109	255.765				149597	Cold response	151.317	209.069					149597	Warm response	269.293	222.75
		149997	Warm response	241.427	202.19	221.452	228.512				149997	Warm response	233.148	199.94	203.468	238.045				149997	Warm response	244.174	232.853	245.81	268.264				149997	Cold response	298.235	227.821	221.344	297.013				149997	Cold response	145.726	188.08					149997	Warm response	240.094	202.153
		150197	Warm response	257.678	224.22	239.35	230.623				150197	Warm response	252.515	229.926	215.796	265.585				150197	Warm response	228.752	238.103	234.598	236.944				150197	Cold response	303.232	254.585	230.129	259.653				150197	Cold response	127.149	189.223					150197	Warm response	202.117	164.541
		150497	Warm response	273.511	224.356	242.474	268.889				150497	Warm response	219.357	195.956	192.931	204.209				150497	Warm response	262.834	254.464	242.922	260.755				150497	Cold response	330.075	226.857	244.223	301.736				150497	Cold response	144.458	198.194					150497	Warm response	223.101	186.445
		150597	Warm response	216.738	196.931	194.509	212.741													150597	Warm response	195.567	175.301	206.394	228.955				150597	Cold response	343.508	233.701	243.219	300.543				150597	Cold response	108.039	171.303					150597	Warm response	239.486	189.359
		150697	Warm response	229.177	219.116	224.217	211.402													150697	Warm response	231.073	217.274	214.768	242.091				150697	Cold response	310.514	240.956	217.655	273.433				150697	Cold response	138.659	183.604					150697	Warm response	240.196	215.489
		150997	Warm response	285.601	219.463	223.158	236.214													150997	Warm response	235.658	229.457	229.819	272.097				150997	Cold response	320.156	246.634	249.533	298.474				150997	Cold response	130.795	182.974					150997	Warm response	238.582	185.829
		151097	Warm response	251.785	219.917	236.864	280.287													151097	Warm response	238.111	217.162	237.971	236.89				151097	Cold response	325.201	234.177	243.704	315.669				151097	Cold response	140.286	192.886					151097	Warm response	235.838	228.345
		151197	Warm response	239.511	204.36	232.32	222.128													151197	Warm response	211.761	184.17	221.862	226.696				151197	Cold response	241.802	207.254	220.282	263.322				151197	Cold response	146.355	208.139					151197	Warm response	249.805	207.159
		151397	Warm response	229.059	215.716	225.174	208.372													151397	Warm response	239.384	225.368	235.407	252.129				151397	Cold response	319.063	241.904	255.013	324.593				151397	Cold response	137.053	215.079					151397	Warm response	240.001	200.953
		151497	Warm response	226.933	229.547	245.093	218.858													151497	Warm response	310.999	308.764	331.148	351.659				151497	Cold response	324.041	235.163	240.302	301.468				151497	Cold response	154.691	213.343					151497	Warm response	217.097	175.994
		151997	Warm response	257.56	197.277	221.226	243.695													151997	Warm response	194.462	182.659	224.944	212.032				151997	Cold response	239.02	200.012	204.611	265.937				151997	Cold response	129.787	180.033					151997	Warm response	246.63	198.302
		152097	Warm response	235.283	215.304	231.943	241.545													152097	Warm response	252.863	237.724	243.293	273.789				152097	Cold response	295.314	223.04	224.733	265.827				152097	Cold response	138.05	168.282					152097	Warm response	210.645	186.463
		152197	Warm response	254.462	217.733	217.778	231.837													152197	Warm response	242.052	244.505	238.993	248.347				152197	Cold response	319.646	248.79	233.929	349.629				152197	Cold response	152.096	190.342					152197	Warm response	209.859	159.476
		152497	Warm response	264.42	208.648	229.462	227.836													152497	Warm response	243.832	224.259	229.748	256.465				152497	Cold response	266.367	227.727	187.667	258.582				152497	Cold response	148.61	203.961					152497	Warm response	227.438	210.882
		152697	Warm response	267.258	242.888	227.925	267.246													152697	Warm response	212.795	185.446	215.704	225.352				152697	Cold response	275.279	220.939	201.922	262.671				152697	Cold response	144.549	216.642					152697	Warm response	241.583	204.232
		152997	Warm response	227.067	206.605	206.555	230.09													152997	Warm response	215.174	205.83	208.514	247.873				152997	Cold response	325.153	259.485	247.233	333.496				152997	Cold response	178.604	209.135					152997	Warm response	226.964	183.759
		153097	Warm response	229.481	208.718	212.918	212.044													153097	Warm response	227.852	212.766	236.235	250.938				153097	Cold response	284.62	255.761	222.964	270.175				153097	Cold response	138.543	178.867					153097	Warm response	221.418	186.381
		153397	Warm response	251.374	216.043	240.27	256.217													153397	Warm response	248.02	232.931	250.374	270.84				153397	Cold response	299.062	227.386	218.116	273.974				153397	Cold response	160.078	144.67					153397	Warm response	246.81	191.459
		153497	Warm response	253.24	206.018	232.613	249.258													153497	Warm response	215.009	205.696	198.149	234.719				153497	Cold response	324.948	242.828	259.784	283.625				153497	Cold response	125.802	189.623					153497	Warm response	248.861	216.548
		153597	Warm response	204.215	197.619	202.082	204.151													153597	Warm response	230.381	206.964	229.918	241.121				153597	Cold response	277.948	214.426	238.16	260.179				153597	Cold response	153.083	175.69					153597	Warm response	257.103	196.82
		154097	Warm response	246.643	216.694	231.755	243.009													154097	Warm response	229.602	250.201	256.803	249.165				154097	Cold response	318.424	225.067	230.892	281.631				154097	Cold response	133.355	200.709					154097	Warm response	238.62	209.205
		154197	Warm response	265.262	230.369	262.702	255.242													154197	Warm response	217.587	208.373	233.523	221.636				154197	Cold response	301.541	231.333	266.366	316.371				154197	Cold response	154.587	197.041					154197	Warm response	262.566	217.424
		154397	Warm response	241.277	207.406	228.152	210.943													154397	Warm response	219.972	227.705	233.192	242.912				154397	Cold response	264.663	218.483	222.395	268.141				154397	Cold response	133.268	165.841					154397	Warm response	213.152	184.25
		154597	Warm response	210.664	198.02	207.97	200.676													154597	Warm response	232.713	225.133	243.812	265.758				154597	Cold response	290.259	242.799	225.094	264.603				154597	Cold response	109.834	192.279					154597	Warm response	237.127	178.109
		154697	Warm response	227.611	189.577	231.932	231.865													154697	Warm response	239.472	231.427	231.221	251.088				154697	Cold response	306.084	261.268	211.758	287.145				154697	Cold response	144.425	210.245					154697	Warm response	236.893	176.625
		155097	Warm response	265.254	226.388	245.96	232.38													155097	Warm response	279.395	256.234	268.021	291.196				155097	Cold response	276.799	230.837	234.298	257.755				155097	Cold response	184.58	199.102					155097	Warm response	210.599	201.521
		155197	Warm response	274.067	227.555	250.982	253.458													155197	Warm response	232.489	213.241	225.24	232.736				155197	Cold response	291.769	218.066	214.367	297.487				155197	Cold response	199.596	209.775					155197	Warm response	206.274	162.995
		155397	Warm response	242.387	231.954	247.826	227.54													155397	Warm response	246.982	235.683	228.637	259.946				155397	Cold response	333.743	247.002	233.795	298.427				155397	Cold response	157.46	216.113					155397	Warm response	228.557	199.745
		155497	Warm response	240.16	201.62	235.857	206.234													155497	Warm response	242.326	232.141	263.042	253.22				155497	Cold response	283.675	213.52	198.662	266.419				155497	Cold response	163.378	194.588					155497	Warm response	230.488	209.628
		155697	Warm response	245.659	200.552	237.27	234.534													155697	Warm response	244.806	226.364	244.497	229.54				155697	Cold response	262.756	235.437	240.222	276.246				155697	Cold response	151.944	175.101					155697	Warm response	218.558	180.77
		156097	Warm response	232.778	207.2	219.984	228.677													156097	Warm response	225.718	211.494	214.395	229.644				156097	Cold response	310.159	228.729	215.983	300.56				156097	Cold response	136.925	198.861					156097	Warm response	227.454	206.453
		156397	Warm response	209.064	185.882	199.849	192.811													156397	Warm response	230.091	220.255	233.187	247.108				156397	Cold response	266.68	191.605	216.374	248.35				156397	Cold response	123.183	206.946					156397	Warm response	236.408	187.569
		156497	Warm response	227.619	210.824	232.197	235.216													156497	Warm response	239.511	222.861	238.811	256.457				156497	Cold response	297.285	261.251	235.436	311.748				156497	Cold response	166.199	195.434					156497	Warm response	200.094	157.459
		156597	Warm response	242.71	244.144	244.202	250.906													156597	Warm response	224.619	200.81	223.442	263.233				156597	Cold response	289.384	230.857	244.529	281.322				156597	Cold response	139.265	211.917					156597	Warm response	188.916	194.181
		156697	Warm response	233.998	205.029	228.392	254.583													156697	Warm response	202.331	179.852	202.938	211.458				156697	Cold response	258.104	193.856	210.47	256.705				156697	Cold response	146.435	195.189					156697	Warm response	230.762	200.205
		156997	Warm response	265.647	227.54	258.25	260.472													156997	Warm response	258.204	235.077	237.99	250.97				156997	Cold response	311.848	230.758	248.111	292.041				156997	Cold response	140.758	166.442					156997	Warm response	244.735	188.19
		157097	Warm response	241.721	216.898	245.913	213.334													157097	Warm response	238.919	226.878	234.178	273.552				157097	Cold response	333.302	240.98	238.218	336.945				157097	Cold response	144.409	179.771					157097	Warm response	219.878	190.966
		157197	Warm response	250.204	248.481	244.962	247.554													157197	Warm response	232.272	238.312	243.258	252.767				157197	Cold response	313.406	219.788	225.854	286.606				157197	Cold response	157.663	183.225					157197	Warm response	230.576	187.192
		157497	Warm response	262.913	191.103	260.707	256.212													157497	Warm response	206.881	216.212	214.608	229.203				157497	Cold response	312.666	232.52	232.207	284.283				157497	Cold response	142.986	169.022					157497	Warm response	272.642	228.584
		157697	Warm response	215.269	211.154	217.339	221.477													157697	Warm response	219.949	240.67	233.548	249.417				157697	Cold response	371	287.104	303.774	355.533				157697	Cold response	141.085	196.871					157697	Warm response	228.736	192.741
		157997	Warm response	237.087	223.483	248.388	231.567													157997	Warm response	247.505	215.05	238.404	233.65				157997	Cold response	297.083	236.236	230.516	259.991				157997	Cold response	150.596	220.106					157997	Warm response	243.502	210.4
		158097	Warm response	234.966	216.424	226.864	227.873													158097	Warm response	197.79	188.123	235.957	226.41				158097	Cold response	272.298	235.554	217.035	288.555				158097	Cold response	138.195	150.983					158097	Warm response	212.913	177.279
		158497	Warm response	261.494	210.459	257.418	244.353													158497	Warm response	238.037	219.164	221.874	215.255				158497	Cold response	295.883	218.153	208.016	273.412				158497	Cold response	124.008	189.274					158497	Warm response	196.881	172.132
		158597	Warm response	227.102	185.012	214.097	208.595													158597	Warm response	242.906	235.167	258.365	248.471				158597	Cold response	273.814	219.39	231.833	274.407				158597	Cold response	134.704	178.826					158597	Warm response	218.885	197.226
		158697	Warm response	229.047	201.399	229.299	212.912													158697	Warm response	255.347	239.253	258.561	252.099				158697	Cold response	322.464	234.442	220.189	296.4				158697	Cold response	138.534	203.068					158697	Warm response	208.376	180.539
		158997	Warm response	261.776	227.389	251.299	231.68													158997	Warm response	210.25	203.607	235.019	234.005				158997	Cold response	268.04	210.027	215.17	287.225				158997	Cold response	163.941	208.386					158997	Warm response	200.006	163.472
		159097	Warm response	250.852	202.732	246.902	243.005													159097	Warm response	242.593	254.984	245.753	263.021				159097	Cold response	256.737	230.515	218.332	261.828				159097	Cold response	181.955	171.944					159097	Warm response	246.429	209.311
		159197	Warm response	232.153	181.429	232.137	221.314													159197	Warm response	250.235	235.065	256.14	265.057				159197	Cold response	340.001	242.294	241.24	310.834				159197	Cold response	139.448	160.781					159197	Warm response	266.113	186.41
		159397	Warm response	238.872	201.805	220.803	218.38													159397	Warm response	221.836	198.325	207.451	220.562				159397	Cold response	312.894	232.246	254.415	290.507				159397	Cold response	152.67	178.447					159397	Warm response	231.028	182
		159597	Warm response	258.775	198.138	261.932	239.731													159597	Warm response	212.622	166.509	199.587	244				159597	Cold response	276.856	211.909	189.392	253.206				159597	Cold response	127.44	169.393					159597	Warm response	224.307	174.973
		159997	Warm response	245.645	220.927	244.456	219.525													159997	Warm response	245.448	218.193	239.221	271.254				159997	Cold response	309.178	228.531	211.115	243.554				159997	Cold response	153.975	183.648					159997	Warm response	250.512	205.175
		160097	Warm response	229.079	197.466	205.776	234.467													160097	Warm response	236.471	231.72	244.6	251.665				160097	Cold response	300.174	234.068	222.193	286.004				160097	Cold response	147.183	217.274					160097	Warm response	248.559	189.813
		160397	Warm response	244.228	210.261	245.858	233.567													160397	Warm response	187.539	192.51	197.816	198.692				160397	Cold response	319.339	225.342	250.828	313.588				160397	Cold response	173.707	219.389					160397	Warm response	266.562	203.089
		160497	Warm response	259.33	231.548	246.659	235.726													160497	Warm response	222.251	204.825	217.017	239.235				160497	Cold response	351.967	253.127	224.284	326.186				160497	Cold response	134.192	186.181					160497	Warm response	207.976	179.342
		160697	Warm response	273.029	221.564	249.832	275.631													160697	Warm response	237.045	205.911	229.06	249.849				160697	Cold response	276.931	209.643	231.07	275.348				160697	Cold response	152.742	178.307					160697	Warm response	223.142	182.834
		160997	Warm response	313.274	456.119	469.367	401.82													160997	Warm response	258.846	260.722	245.22	253.203				160997	Cold response	274.199	233.675	234.173	266.057				160997	Cold response	178.31	177.837					160997	Warm response	244.016	200.373
		161097	Warm response	270.505	231.591	274.297	268.384													161097	Warm response	195.507	191.021	215.328	219.812				161097	Cold response	298.63	248.601	229.887	304.237				161097	Cold response	169.587	177.614					161097	Warm response	210.547	181.07
		161197	Warm response	260.775	219.212	363.048	436.122													161197	Warm response	218.661	206.325	239.305	233.407				161197	Cold response	327.154	254.998	252.284	302.645				161197	Cold response	158.885	192.592					161197	Warm response	242.949	185.139
		161597	Warm response	273.611	229.772	521.647	383.022													161597	Warm response	231.183	243.473	216.985	255.195				161597	Cold response	267.022	234.211	204.3	281.931				161597	Cold response	134.643	189.135					161597	Warm response	239.332	210.512
		161697	Warm response	236.565	198.14	476.463	495.442													161697	Warm response	231.869	242.049	240.558	262.66				161697	Cold response	299.382	232.583	213	276.716				161697	Cold response	160.381	164.722					161697	Warm response	222.025	179.698
		161997	Warm response	531.184	614.207	589.62	556.755													161997	Warm response	205.836	175.65	204.443	220.153				161997	Cold response	281.517	240.165	235.462	274.026				161997	Cold response	139.185	145.858					161997	Warm response	308.045	279.054
		162197	Warm response	438.15	470.048	507.962	454.798													162197	Warm response	215.777	200.933	206.955	239.588				162197	Cold response	306.872	250.321	237.488	290.236				162197	Cold response	123.789	151.759					162197	Warm response	257.984	185.369
		162497	Warm response	347.122	309.868	358.267	338.835													162497	Warm response	247.486	226.287	234.455	248.855				162497	Cold response	313.613	230.853	214.967	284.565				162497	Cold response	153.143	166.888					162497	Warm response	194.61	160.617
		162597	Warm response	263.639	259.33	269.835	283.31													162597	Warm response	216.281	203.267	234.423	244.175				162597	Cold response	263.808	201.848	210.789	251.271				162597	Cold response	166.512	201.396					162597	Warm response	225.126	173.6
		162697	Warm response	241.067	216.771	248.108	231.355													162697	Warm response	209.82	184.282	195.271	215.314				162697	Cold response	295.331	221.036	247.241	279.801				162697	Cold response	134.812	158.765					162697	Warm response	224.244	182.886
		162997	Warm response	294.084	295.664	289.966	308.88													162997	Warm response	231.396	231.324	254.552	241.944				162997	Cold response	296.03	214.07	219.774	289.677				162997	Cold response	110.676	169.279					162997	Warm response	263.09	202.912
		163097	Warm response	337.78	295.452	295.019	307.013													163097	Warm response	244.034	251.651	242.605	235.748				163097	Cold response	265.921	216.097	185.304	281.962				163097	Cold response	151.947	178.838					163097	Warm response	187.346	169.988
		163497	Warm response	352.559	428.682	408.78	384.07													163497	Warm response	203.608	194.901	201.92	222.077				163497	Cold response	289.593	189.417	226.743	269.296				163497	Cold response	127.367	208.336					163497	Warm response	273.789	195.12
		163597	Warm response	343.577	351.77	334.86	343.07													163597	Warm response	201.131	223.083	240.015	278.334				163597	Cold response	309.496	228.8	230.645	321.608				163597	Cold response	120.385	209.561					163597	Warm response	250.076	207.436
		163697	Warm response	337.258	262.445	277.722	292.706													163697	Warm response	232.595	219.148	207.524	224.195				163697	Cold response	268.962	206.495	223.164	269.555				163697	Cold response	136.607	157.096					163697	Warm response	223.961	154.767
		164097	Warm response	389.687	444.933	429.333	417.104													164097	Warm response	221.395	237.457	245.473	259.638				164097	Cold response	321.334	230.169	234.442	320.725				164097	Cold response	150.648	170.995					164097	Warm response	251.029	216.647
		164197	Warm response	345.815	345.346	336.346	339.062													164197	Warm response	213.179	216.985	217.519	235.704				164197	Cold response	273.697	216.179	236.104	259.825				164197	Cold response	175.843	182.2					164197	Warm response	256.902	222.384
		164397	Warm response	285.14	248.554	263.658	255.72													164397	Warm response	212.79	201.564	205.388	225.213				164397	Cold response	298.944	219.518	217.286	273.583				164397	Cold response	175.083	162.614					164397	Warm response	204.94	157.624
		164497	Warm response	309.737	282.218	279.211	273.175													164497	Warm response	221.091	214.805	240.442	243.72				164497	Cold response	307.499	249.425	233.715	314.704				164497	Cold response	174.92	191.717					164497	Warm response	238.472	200.525
																				164697	Warm response	232.339	217.718	236.213	271.058				164697	Cold response	323.422	236.79	227.86	296.961				164697	Cold response	157.651	209.053					164697	Warm response	229.449	178.782
																				164997	Warm response	205.768	195.647	222.316	229.056				164997	Cold response	319.885	239.399	230.976	279.412				164997	Cold response	158.808	209.784					164997	Warm response	200.44	162.93
																				165097	Warm response	228.753	194.226	215.152	216.222				165097	Cold response	332.639	242.274	224.575	320.025				165097	Cold response	159.213	187.29					165097	Warm response	210.295	188.133
																				165197	Warm response	225.606	219.31	243.807	248.463				165197	Cold response	282.781	226.499	207.561	295.332				165197	Cold response	156.373	186.725					165197	Warm response	215.08	205.825
																				165397	Warm response	226.273	233.858	249.964	258.884				165397	Cold response	295.884	235.841	228.087	270.672				165397	Cold response	146.846	213.81					165397	Warm response	246.012	191.206
																				165497	Warm response	243.076	218.541	255.825	265.839				165497	Cold response	326.901	249.427	256.539	303.685				165497	Cold response	148.622	161.515					165497	Warm response	219.083	171.418
																				165997	Warm response	212.476	202.507	220.013	210.02				165997	Cold response	308.29	224.864	228.087	274.466				165997	Cold response	161.522	182.958					165997	Warm response	247.196	188.365
																				166097	Warm response	233.531	232.916	265.173	260.744				166097	Cold response	298.258	222.145	231.826	268.23				166097	Cold response	184.185	214.635					166097	Warm response	250.91	209.432
																				166197	Warm response	243.283	229.731	228.006	231.442				166197	Cold response	332.945	219.116	220.56	291.82				166197	Cold response	163.644	216.763					166197	Warm response	208.473	173.119
																				166397	Warm response	221.812	193.625	214.676	230.438				166397	Cold response	259.98	217.025	214.305	261.077				166397	Cold response	169.747	206.696					166397	Warm response	223.925	193.434
																				166697	Warm response	221.944	218.461	221.257	235.925				166697	Cold response	298.861	209.517	214.608	253.441				166697	Cold response	144.211	203.06					166697	Warm response	213.497	195.315
																				166997	Warm response	238.075	235.761	235.041	270.792				166997	Cold response	313.228	232.773	206.213	286.438				166997	Cold response	163.936	210.271					166997	Warm response	241.341	171.418
																				167097	Warm response	252.957	209.124	237.536	222.929				167097	Cold response	271.219	208.492	208.378	221.582				167097	Cold response	166.648	208.284					167097	Warm response	202.263	191.035
																				167197	Warm response	201.22	193.033	205.379	234.952				167197	Cold response	343.481	231.825	254.142	315.707				167197	Cold response	195.672	197.316					167197	Warm response	213.159	197.978
																				167399	Warm response	233.551	243.789	200.139	235.386				167399	Cold response	278.412	234.222	209.032	268.367				167399	Cold response	152.268	197.887					167399	Warm response	225.023	199.342
																				167497	Warm response	259.376	252.121	268.401	253.788				167497	Cold response	266.443	226.77	200.324	240.159				167497	Cold response	141.397	172.62					167497	Warm response	187.319	173.161
																				168097	Warm response	213.082	216.666	202.794	214.937				168097	Cold response	308.397	232.202	240.165	316.287				168097	Cold response	162.554	184.651					168097	Warm response	227.879	193.562
																				168197	Warm response	214.155	200.866	209.994	220.712				168197	Cold response	281.189	207.913	200.41	247.861				168197	Cold response	127.304	193.748					168197	Warm response	278.579	229.94
																				168397	Warm response	233.312	211.187	228.775	250.572				168397	Cold response	307.437	226.387	226.438	281.673				168397	Cold response	160.576	169.388					168397	Warm response	209.501	165.673
																				168497	Warm response	236.78	230.039	240.006	253.235				168497	Cold response	336.819	248.525	255.015	322.764				168497	Cold response	152.683	195.005					168497	Warm response	239.516	195.49
																				168597	Warm response	253.833	239.838	242.828	256.491				168597	Warm response	319.645	254.323	234.305	288.467				168597	Cold response	177.175	208.471					168597	Warm response	230.254	201.669
																				169197	Warm response	212.001	213.998	214.114	223.172				169197	Warm response	292.453	238.378	248.103	277.457				169197	Cold response	146.101	179.375					169197	Warm response	230.95	183.07
																				169397	Warm response	234.26	230.016	236.848	276.789				169397	Warm response	303.871	229.295	239.681	266.927				169397	Cold response	174.558	184.476					169397	Warm response	213.605	183.525
																				169497	Warm response	221.341	228.16	243.999	256.829				169497	Warm response	354.756	276.779	232.31	299.003				169497	Cold response	173.645	197.57					169497	Warm response	240.585	206.309
																				169597	Warm response	207.218	217.314	224.391	223.023				169597	Warm response	358.555	282.885	305.12	349.833				169597	Cold response	158.081	222.247					169597	Warm response	321.524	305.094
																				169697	Warm response	199.852	199.064	194.114	241.879				169697	Warm response	303.612	225.058	225.837	296.475				169697	Cold response	144.138	206.061					169697	Warm response	209.473	162.581
																				169997	Warm response	249.523	237.355	232.142	262.954				169997	Warm response	312.815	220.993	226.643	283.504				169997	Cold response	174.894	191.944					169997	Warm response	230.734	195.891
																				170097	Warm response	235.342	242.6	266.819	237.764				170097	Warm response	285.152	220.035	230.432	305.912				170097	Cold response	132.633	187.692					170097	Warm response	225.142	191.655
																				170197	Warm response	231.287	229.313	235.29	208.733				170197	Warm response	317.115	250.485	235.477	306.919				170197	Cold response	146.402	212.672					170197	Warm response	203.282	162.545
																				170397	Warm response	185.911	194.465	214.604	230.943				170397	Warm response	290.27	206.709	209.564	256.935				170397	Cold response	131.734	182.992					170397	Warm response	179.571	170.033
																				170597	Warm response	229.595	245.783	257.284	267.609				170597	Warm response	266.594	223.81	220.428	244.085				170597	Cold response	133.732	186.353					170597	Warm response	225.911	201.669
																				171097	Warm response	206.358	205.068	206.75	207.075				171097	Warm response	299.819	249.631	221.212	269.216				171097	Cold response	142.692	186.499					171097	Warm response	259.523	191.04
																				171197	Warm response	232.861	232.769	245.914	243.072				171197	Warm response	294.959	196.961	212.445	251.299				171197	Cold response	126.725	194.972					171197	Warm response	206.914	200.289
																				171397	Warm response	232.069	220.004	224.497	241.345				171397	Warm response	319.538	243.506	478.476	227.11				171397	Cold response	116.058	167.165					171397	Warm response	231.225	212.851
																				171597	Warm response	235.415	239.059	265.972	249.754				171597	Warm response	280.603	265.627	551.208	480.62				171597	Cold response	147.904	191.994					171597	Warm response	215.055	202.069
																				171697	Warm response	241.817	221.469	261.224	234.128				171697	Warm response	269.161	433.786	338.905	384.131				171697	Cold response	129.549	193.365					171697	Warm response	226.516	196.337
																				171997	Warm response	235.359	216.075	229.978	237.653				171997	Warm response	833.195	252.489	257.634	425.494				171997	Cold response	160.238	185.253					171997	Warm response	248.293	197.732
																				172097	Warm response	240.109	241.782	251.013	230.73				172097	Warm response	653.241	829.658	645.129	675.759				172097	Cold response	181.714	212.076					172097	Warm response	227.582	204.25
																													172397	Warm response	432.03	259.422	509.661	418.057				172397	Cold response	150.258	185.755					172397	Warm response	250.267	181.366
																													172597	Warm response	497.843	535.238	699.006	544.765				172597	Cold response	151.997	170.025					172597	Warm response	206.815	171.365
																													172697	Warm response	529.741	562.377	513.011	560.167				172697	Cold response	160.556	187.663					172697	Warm response	240.529	185.258
																													172997	Warm response	692.869	224.817	726.223	672.957				172997	Cold response	144.528	195.084					172997	Warm response	218.825	191.527
																													173197	Warm response	659.532	670.433	640.675	634.862				173197	Cold response	153.334	207.609					173197	Warm response	184.286	183.572
																													173497	Warm response	492.526	483.888	484.313	530.77				173497	Cold response	159.774	198.161					173497	Warm response	240.796	193.101
																													173597	Warm response	501.672	529.866	510.135	503.798				173597	Cold response	163.065	185.594					173597	Warm response	259.909	204.324
																													173697	Warm response	515.513	526.997	455.457	545.438				173697	Cold response	127.572	178.625					173697	Warm response	230.627	191.156
																													173997	Warm response	401.251	348.191	363.608	375.767				173997	Cold response	134.282	186.655					173997	Warm response	231.276	185.671
																													174097	Warm response	343.671	331.156	296.509	321.732				174097	Cold response	171.724	181.23					174097	Warm response	240.464	189.315
																													174497	Warm response	270.49	275.319	264.206	269.769				174497	Cold response	147.937	200.86					174497	Warm response	254.909	195.877
																													174597	Warm response	321.206	280.173	313.291	286.716				174597	Cold response	146.442	209.541					174597	Warm response	194.347	167.714
																													174697	Warm response	362.509	273.921	295.212	377.931				174697	Cold response	158.57	179.745					174697	Warm response	240.444	183.742
																													174997	Warm response	269.12	239.622	231.688	272.765				174997	Cold response	152.371	183.887					174997	Warm response	229.849	197.399
																													175097	Warm response	474.136	449.394	499.908	455.333				175097	Cold response	146.023	190.009					175097	Warm response	197.083	189.45
																													175497	Warm response	471.485	430.916	412.485	441.068				175497	Cold response	243.796	204.203					175497	Warm response	229.764	221.591
																													175597	Warm response	294.303	296.465	347.023	309.189				175597	Cold response	131.202	193.156					175597	Warm response	236.138	211.43
																													175697	Warm response	335.33	311.852	326.096	326.508				175697	Cold response	189.534	204.321					175697	Warm response	233.64	179.725
																													175997	Warm response	323.269	230.745	230.806	281.136				175997	Cold response	154.801	188.054					175997	Warm response	248.65	188.281
																													176097	Warm response	283.824	227.431	233.197	247.799				176097	Cold response	143.203	177.047					176097	Warm response	258.929	206.603
																													176197	Warm response	341.281	247.348	261.392	342.798				176197	Cold response	145.639	189.782					176197	Warm response	237.177	199.854
																													176597	Warm response	308.785	264.68	264.27	297.638				176597	Cold response	159.427	211.819					176597	Warm response	296.973	252.225
																													176697	Warm response	321.096	219.862	217.023	279.298				176697	Cold response	160.08	182.876					176697	Warm response	224.202	171.295
																													176997	Warm response	334.59	273.202	274.103	290.792				176997	Cold response	115.535	157.525					176997	Warm response	241.322	194.173
																													177197	Warm response	332.125	246.723	239.91	305.344				177197	Cold response	126.221	169.748					177197	Warm response	239.344	185.277
																													177497	Warm response	338.867	269.352	261.223	295.303				177497	Cold response	128.55	164.441					177497	Warm response	237.038	188.997
																													177597	Warm response	303.02	247.629	237.263	287.543				177597	Cold response	134.883	161.848					177597	Warm response	271.616	225.213
																													177697	Warm response	335.021	277.93	253.746	306.984				177697	Cold response	146.869	195.106					177697	Warm response	255.301	193.629
																													177997	Warm response	485.744	469.49	531.339	514.289				177997	Cold response	157.864	174.046					177997	Warm response	236.772	212.581
																													178097	Warm response	360.884	333.378	267.747	355.533				178097	Cold response	161.901	190.179					178097	Warm response	222.534	188.349
																													178397	Warm response	401.51	371.99	380.462	369.27				178397	Cold response	132.84	152.362					178397	Warm response	219.572	189.924
																													178497	Warm response	361.147	357.47	380.075	351.089				178497	Cold response	149.963	180.592					178497	Warm response	218.722	172.002
																													178697	Warm response	366.039	316.513	325.52	325.062				178697	Cold response	163.003	199.78					178697	Warm response	209.146	182.923
																													178997	Warm response	276.663	231.864	249.996	253.854				178997	Cold response	137.492	179.584					178997	Warm response	248.406	194.435
																													179097	Warm response	282.899	257.797	229.693	276.01				179097	Cold response	140.603	177.705					179097	Warm response	238.19	186.77
																													179197	Warm response	321.314	258.871	226.705	300.758				179197	Cold response	137.771	183.592					179197	Warm response	208.917	173.369
																													179497	Warm response	261.215	222.161	220.223	250.096				179497	Cold response	152.701	196.353					179497	Warm response	221.179	200.659
																													179697	Warm response	288.854	210.092	215.672	243.957				179697	Cold response	147.686	190.722					179697	Warm response	243.921	202.581
																													179997	Warm response	297.571	206.017	215.192	285.978				179997	Cold response	122.875	178.004					179997	Warm response	235.929	187.82
																													180097	Warm response	479.63	470.752	507.864	469.768				180097	Cold response	146.837	179.957					180097	Warm response	241.614	184.889
																													180497	Warm response	452.719	453.026	457.057	442.642				180497	Cold response	121.838	157.563					180497	Warm response	243.695	202.363
																													180597	Warm response	389.649	315.233	352.639	356.654				180597	Cold response	203.514	235.642					180597	Warm response	242.162	191.428
																													180697	Warm response	295.459	233.787	259.473	283.578				180697	Warm response	153.129	198.076					180697	Warm response	190.88	157.549
																													181097	Warm response	332.81	257.038	260.05	319.882				181097	Warm response	163.128	170.539					181097	Warm response	283.169	264.011
																													181197	Warm response	295.997	229.443	228.881	267.771				181197	Warm response	134.112	175.754					181197	Warm response	221.849	206.507
																													181497	Warm response	286.826	231.175	236.567	248.118				181497	Warm response	133.766	166.38					181497	Warm response	236.413	194.928
																													181597	Warm response	291.166	228.698	236.634	282.728				181597	Warm response	149.233	169.347					181597	Warm response	231.232	204.308
																													181697	Warm response	325.034	241.195	242.385	295.873				181697	Warm response	153.953	179.318					181697	Warm response	257.377	204.246
																													181997	Warm response	289.161	214.245	222.306	275.739				181997	Warm response	62.253	89.392					181997	Warm response	204.234	188.774
																													182097	Warm response	309.024	257.193	228.623	285.032				182097	Warm response	60.573	111.264					182097	Warm response	245.38	185.213
																													182397	Warm response	325.745	241.874	241.853	330.425				182397	Warm response	89.105	94.838					182397	Warm response	264.06	233.072
																													182597	Warm response	261.261	211.444	236.824	245.148				182597	Warm response	75.977	90.996					182597	Warm response	243.893	195.561
																													182697	Warm response	334.012	236.694	232.128	270.663				182697	Warm response	100.294	105.887					182697	Warm response	215.097	181.539
																													182997	Warm response	250.913	208.244	199.359	253.407				182997	Warm response	115.258	125.247					182997	Warm response	356.759	311.539
																													183197	Warm response	284.809	209.165	219.737	264.039				183197	Warm response	124.005	172.269					183197	Warm response	256.964	214.678
																													183497	Warm response	290.388	233.204	224.971	271.64				183497	Warm response	109.419	96.916					183497	Warm response	227.136	175.31
																													183597	Warm response	283.271	205.906	219.148	261.191				183597	Warm response	123.168	155.169					183597	Warm response	224.835	191.93
																													183696	Warm response	273.026	238.126	208.501	263.892				183696	Warm response	127.401	173.832					183696	Warm response	227.414	222.877
																													184097	Warm response	319.339	199.462	228.912	275.814				184097	Warm response	91.565	108.702					184097	Warm response	228.921	183.004
																													184197	Warm response	289.846	234.662	246.342	265.954				184197	Warm response	74.114	107.274					184197	Warm response	229.834	170.878
																													184397	Warm response	539.472	500.4	493.615	471.455				184397	Warm response	93.207	86.817					184397	Warm response	227.376	195.44
																													184597	Warm response	424.339	395.877	389.858	387.357				184597	Warm response	38.573	249.045					184597	Warm response	266.91	213.343
																													184697	Warm response	279.524	218.548	225.809	255.429				184697	Warm response	41.462	250.187					184697	Warm response	244.781	178.061
																													184997	Warm response	354.638	256.429	250.935	302.323				184997	Warm response	4.33	207.85					184997	Warm response	226.339	206.355
																													185197	Warm response	292.575	213.124	234.971	261.439				185197	Warm response	258.422	261.617					185197	Warm response	228.233	194.951
																													185397	Warm response	297.158	253.822	225.99	284.374				185397	Warm response	239.696	232.719					185397	Warm response	257.675	188.104
																													185497	Warm response	333.822	235.239	225.135	306.458				185497	Warm response	33.663	224.404					185497	Warm response	219.778	171.968
																													185597	Warm response	312.444	239.91	246.447	264.951				185597	Warm response	161.85	44.214					185597	Warm response	234.183	183.791
																													186096	Warm response	275.357	231.577	209.615	260.251				186096	Warm response	429.284	488.756					186096	Warm response	281.554	216.88
																													186197	Warm response	324.347	240.238	220.589	292.482				186197	Warm response	417.926	561.893					186197	Warm response	208.836	177.256
																													186497	Warm response	294.589	216.016	226.015	312.259				186497	Warm response	146.521	578.3					186497	Warm response	216.439	189.188
																													186597	Warm response	314.166	229.704	213.99	265.672				186597	Warm response	98.108	552.352					186597	Warm response	242.097	195.442
																													186697	Warm response	334.129	241.566	244.264	314.798				186697	Warm response	59.556	486.868					186697	Warm response	226.95	197.813
																													186996	Warm response	281.523	214.199	194.337	246.891				186996	Warm response	371.493	387.506					186996	Warm response	203.639	188.063
																													187096	Warm response	307.402	242.709	203.656	270.64				187096	Warm response	326.006	317.043					187096	Warm response	224.182	196.341
																													187197	Warm response	249.019	197.56	218.271	242.583				187197	Warm response	321.624	286.394					187197	Warm response	217.636	203.247
																													187397	Warm response	278.979	234.345	229.81	268.045				187397	Warm response	570.702	344.066					187397	Warm response	261.431	201.484
																													187597	Warm response	295.762	258.375	242.868	307.489				187597	Warm response	463.172	388.197					187597	Warm response	270.257	196.384
																													187997	Warm response	339.874	318.029	342.34	329.093				187997	Warm response	717.608	573.188					187997	Warm response	240.705	204.893
																													188197	Warm response	406.672	383.907	403.007	404.711				188197	Warm response	325.62	334.982					188197	Warm response	244.349	199.877
																													188496	Warm response	311.251	236.802	249.972	286.906				188496	Warm response	346.828	265.285					188496	Warm response	271.273	192.528
																													188597	Warm response	286.599	218.614	226.531	247.17				188597	Warm response	400.851	402.669					188597	Warm response	224.303	171.392
																													188697	Warm response	313.161	236.94	259.128	282.626				188697	Warm response	266.852	288.144					188697	Warm response	218.741	177.721
																													189097	Warm response	273.785	220.458	210.981	256.268				189097	Warm response	330.288	529.63					189097	Warm response	264.713	179.875
																													189197	Warm response	264.465	209.81	214.548	255.188				189197	Warm response	296.841	425.221					189197	Warm response	226.284	166.696
																													189500	Warm response	318.318	243.477	202.334	272.342				189500	Warm response	411.997	463.604					189500	Warm response	239.092	179.692
																													189597	Warm response	289.058	232.723	227.425	253.023				189597	Warm response	410.521	450.632					189597	Warm response	252.011	197.557
																													189697	Warm response	290.548	237.906	225.14	265.098				189697	Warm response	370.454	314.376					189697	Warm response	256.652	194.507
																													190196	Warm response	264.942	216.606	203.704	246.023				190196	Warm response	91.644	341.549					190196	Warm response	220.081	181.507
																													190396	Warm response	248.842	218.605	209.891	262.999				190396	Warm response	450.665	511.275					190396	Warm response	238.506	197.112
																													190496	Warm response	329.1	226.088	260.774	291.503				190496	Warm response	175.707	200.06					190496	Warm response	246.263	203.29
																													190596	Warm response	309.141	216.387	199.343	287.182				190596	Warm response	173.577	192.563					190596	Warm response	221.193	157.293
																													190696	Warm response	271.875	211.895	197.631	258.403				190696	Warm response	145.087	189.568					190696	Warm response	214.378	182.611
																													191096	Warm response	307.982	237.158	228.452	294.059				191096	Warm response	162.768	161.201					191096	Warm response	250.176	199.261
																													191397	Warm response	288.778	216.075	240.004	272.214				191397	Warm response	174.788	184.819					191397	Warm response	260.462	205.779
																													191497	Warm response	494.706	473.681	508.894	484.747				191497	Warm response	169.638	177.184					191497	Warm response	230.732	190.246
																													191597	Warm response	411.665	377.556	379.411	401.514				191597	Warm response	177.014	184.085					191597	Warm response	259.17	190.218
																													191696	Warm response	296.58	235.543	266.693	295.426				191696	Warm response	174.92	163.075					191696	Warm response	252.117	201.659
																													191996	Warm response	326.202	237.912	241.896	299.603				191996	Warm response	183.496	165.308					191996	Warm response	184.069	179.84
																													192096	Warm response	313.49	263.1	260.031	298.84				192096	Warm response	158.317	154.872					192096	Warm response	247.769	187.092
																													192196	Warm response	278.25	202.164	209.009	269.103				192196	Warm response	180.202	152.265					192196	Warm response	250.375	170.611
																													192596	Warm response	299.81	230.145	225.043	273.931				192596	Warm response	171.806	207.755					192596	Warm response	262.562	201.347
																													192696	Warm response	300.622	219.542	212.312	278.075				192696	Warm response	191.547	186.257					192696	Warm response	245.677	184.194
																													193096	Warm response	321.46	241.705	239.354	287.011				193096	Warm response	151.137	159.732					193096	Warm response	249.575	202.431
																													193196	Warm response	304.973	236.777	229.453	305.806				193196	Warm response	145.485	178.681					193196	Warm response	206.299	153.359
																													193496	Warm response	378.167	315.821	346.08	383.331				193496	Warm response	169.842	161.121					193496	Warm response	193.383	158.907
																													193597	Warm response	420.116	424.041	425.147	419.786				193597	Warm response	170.064	162.187					193597	Warm response	204.398	171.1
																													193697	Warm response	441.705	401.321	398.832	446.526				193697	Warm response	168.166	190.13					193697	Warm response	227.245	194.918
																													193996	Warm response	312.668	247.534	273.77	281.133				193996	Warm response	172.523	183.097					193996	Warm response	311.465	307.243
																													194196	Warm response	312.185	274.09	269.361	291.377				194196	Warm response	162.58	156.512					194196	Warm response	212.253	164.566
																													194496	Warm response	272.164	205.566	211.793	242.216				194496	Warm response	160.397	143.647					194496	Warm response	226.483	180.042
																													194596	Warm response	298.833	221.152	232.856	250.655				194596	Warm response	165.312	176.958					194596	Warm response	239.874	215.173
																													194696	Warm response	331.671	226.188	212.332	289.931				194696	Warm response	168.181	162.321					194696	Warm response	269.647	221.854
																													194996	Warm response	285.389	226.599	234.384	240.98				194996	Warm response	181.08	179.535					194996	Warm response	231.482	191.875
																													195096	Warm response	282.249	209.144	227.75	243.674				195096	Warm response	164.479	162.628					195096	Warm response	219.391	207.351
																													195196	Warm response	303.249	221.201	210.804	263.441				195196	Warm response	157.734	161.762					195196	Warm response	226.236	181.701
																													195396	Warm response	312.874	212.455	223.196	279.299				195396	Warm response	177.781	183.458					195396	Warm response	207.103	159.054
																													195597	Warm response	271.426	185.649	203.722	230.367				195597	Warm response	182.243	155.06					195597	Warm response	215.457	183.359
																													195996	Warm response	299.996	267.011	276.399	286.339				195996	Warm response	165.231	194.308					195996	Warm response	227.762	203.621
																													196096	Warm response	346.368	329.38	327.2	366.913				196096	Warm response	154.464	177.151					196096	Warm response	214.643	176.664
																													196496	Warm response	367.811	310.337	351.793	335.082				196496	Warm response	200.363	196.639					196496	Warm response	212.117	162.333
																													196596	Warm response	370.229	282.559	244.874	299.049				196596	Warm response	163.198	170.017					196596	Warm response	240.177	185.491
																													196696	Warm response	296.027	258.313	248.159	267.528				196696	Warm response	175.577	185.623					196696	Warm response	244.432	193.777
																													197096	Warm response	339.142	244.39	260.268	293.631				197096	Warm response	190.211	182.796					197096	Warm response	216.824	179.361
																													197396	Warm response	286.553	227.926	217.843	274.014				197396	Warm response	173.667	164.084					197396	Warm response	227.506	194.02
																													197496	Warm response	320.289	235.927	243.314	292.229				197496	Warm response	159.824	160.168					197496	Warm response	242.62	199.187
																													197596	Warm response	317.329	247.06	231.462	290.421				197596	Warm response	150.166	159.287					197596	Warm response	232.402	200.906
																													197696	Warm response	294.143	245.428	238.746	296.5				197696	Warm response	174.846	180.204					197696	Warm response	200.152	165.85
																													197996	Warm response	314.5	239.203	245.395	275.782				197996	Warm response	202.802	188.353					197996	Warm response	259.075	202.219
																													198096	Warm response	325.034	239.185	251.077	286.961				198096	Warm response	201.694	219.217					198096	Warm response	255.167	172.109
																													198396	Warm response	280.888	213.651	211.409	287.614				198396	Warm response	176.78	168.646					198396	Warm response	244.082	169.436
																													198596	Warm response	293.585	216.958	223.948	263.353				198596	Warm response	183.844	179.562					198596	Warm response	226.023	193.503
																													198696	Warm response	304.789	236.47	229.156	298.795				198696	Warm response	212.548	208.162					198696	Warm response	242.334	199.004
																													198996	Warm response	279.482	236.295	223.396	265.78				198996	Warm response	234.582	245.998					198996	Warm response	234.952	175.48
																													199196	Warm response	268.886	243.127	214.483	280.573				199196	Warm response	179.725	193.889					199196	Warm response	266.411	212.563
																													199496	Warm response	332.564	212.002	218.917	272.623				199496	Warm response	171.878	172.778					199496	Warm response	252.023	207.894
																													199596	Warm response	463.208	454.793	450.301	451.14				199596	Warm response	169.595	166.004					199596	Warm response	223.265	188.099
																													199696	Warm response	528.063	480.721	503.699	529.488				199696	Warm response	190.739	190.596					199696	Warm response	211.119	176.363
																													199996	Warm response	431.584	473.108	392.59	397.751				199996	Warm response	178.963	169.217					199996	Warm response	246.786	200.223
																													200096	Warm response	462.472	32.086	522.704	551.969				200096	Warm response	147.022	156.21					200096	Warm response	265.982	216.678
																													200496	Warm response	318.147	267.239	254.967	322.783				200496	Warm response	145.844	144.753					200496	Warm response	194.776	178.131
																													200596	Warm response	346.059	272.836	272.781	325.83				200596	Warm response	157.667	162.526					200596	Warm response	243.511	202.705
																													200696	Warm response	294.472	304.116	263.135	277.429				200696	Warm response	162.339	187.563					200696	Warm response	233.465	199.255
																													201096	Warm response	284.435	223.812	261.72	294.556				201096	Warm response	183.146	181.433					201096	Warm response	247.536	180.709
																													201196	Warm response	300.362	204.272	212.379	264.44				201196	Warm response	158.956	157.646					201196	Warm response	192.43	190.601
																													201396	Warm response	296.234	230.296	225.107	259.117				201396	Warm response	208.6	215.234					201396	Warm response	225.636	182.586
																													201496	Warm response	321.967	238.886	243.143	293.29				201496	Warm response	173.264	163.026					201496	Warm response	230.566	166.117
																													201596	Warm response	277.944	207.807	214.369	263.409				201596	Warm response	166.177	163.916					201596	Warm response	247.497	168.609
																													201996	Warm response	267.454	230.295	221.763	270.653				201996	Warm response	166.168	178.005					201996	Warm response	245.379	254.435
																													202096	Warm response	305.636	235.942	244.264	295.009				202096	Warm response	405.824	396.974					202096	Warm response	255.22	295.645
																													202196	Warm response	299.415	218.193	236.555	283.617				202196	Warm response	180.72	156.866					202196	Warm response	225.398	169.484
																													202396	Warm response	273.162	236.11	231.036	269.777				202396	Warm response	163.522	162.402					202396	Warm response	255.703	555.475
																													202596	Warm response	311.5	253.772	244.999	285.264				202596	Warm response	154.381	140.57					202596	Warm response	246.419	424.88
																													202996	Warm response	268.758	227.664	224.108	261.522				202996	Warm response	278.666	282.192					202996	Warm response	261.307	238.147
																													203096	Warm response	271.075	210.675	233.187	250.985				203096	Warm response	206.026	225.182					203096	Warm response	233.771	215.645
																													203196	Warm response	300.645	216.858	234.57	293.627				203196	Warm response	163.503	162.032					203196	Warm response	225.171	174.063
																													203496	Warm response	272.406	219.454	203.336	270.07				203496	Warm response	181.927	168.092					203496	Warm response	257.548	178.886
																													203696	Warm response	291.903	220.997	230.689	264.721				203696	Warm response	162.286	183.381					203696	Warm response	254.264	208.158
																													203996	Warm response	260.415	199.538	166.671	232.98				203996	Warm response	203.605	184.479					203996	Warm response	238.289	166.498
																													204196	Warm response	273.856	205.507	205.855	246.503				204196	Warm response	184.746	193.613					204196	Warm response	242.515	184.09
																													204396	Warm response	329.317	207.741	225.142	303.596				204396	Warm response	175.628	183.93					204396	Warm response	307.929	272.366
																													204596	Warm response	275.242	213.165	200.917	262.655				204596	Warm response	151.579	154.022					204596	Warm response	231.404	203.942
																													204696	Warm response	252.513	213.795	223.374	247.973				204696	Warm response	163.382	160.989					204696	Warm response	223.829	149.345
																													204996	Warm response	306.621	226.689	212.981	282.042				204996	Warm response	180.131	170.336					204996	Warm response	274.828	432.124
																													205096	Warm response	256.567	217.795	176.102	236.269				205096	Warm response	201.63	191.219					205096	Warm response	264.999	309.697
																													205196	Warm response	308.798	230.202	247.064	305.585				205196	Warm response	176.784	183.226					205196	Warm response	225.299	219.218
																													205396	Warm response	264.549	199.101	202.234	250.116				205396	Warm response	177.223	163.587					205396	Warm response	227.718	214.801
																													205596	Warm response	263.299	180.024	201.895	233.714				205596	Warm response	156.961	162.933					205596	Warm response	284.65	251.025
																													205996	Warm response	319.836	241.718	218.188	279.901				205996	Warm response	197.882	178.488					205996	Warm response	211.566	172.88
																													206096	Warm response	274.643	219.466	201.544	250.65				206096	Warm response	168.032	181.134					206096	Warm response	232.31	171.571
																													206196	Warm response	299.725	241.896	225.717	262.041				206196	Warm response	179.732	167.854					206196	Warm response	247.846	176.869
																													206496	Warm response	339.348	293.243	290.856	300.111				206496	Warm response	174.487	186.381					206496	Warm response	235.494	177.042
																													206596	Warm response	319.664	241.895	228.01	289.424				206596	Warm response	155.025	169.618					206596	Warm response	250.31	187.05
																													206996	Warm response	330.849	240.663	241.041	271.028				206996	Warm response	171.799	160.705					206996	Warm response	257.378	167.099
																													207196	Warm response	273.687	215.556	190.105	244.687				207196	Warm response	164.103	168.821					207196	Warm response	219.816	149.496
																													207396	Warm response	276.066	245.998	220.239	269.659				207396	Warm response	160.377	188.715					207396	Warm response	211.799	170.601
																													207496	Warm response	290.25	239.031	246.172	302.551				207496	Warm response	162.38	177.512					207496	Warm response	234.228	175.876
																													207696	Warm response	287.298	211.465	218.632	268.136				207696	Warm response	155.364	148.155					207696	Warm response	258.272	147.102
																													208096	Warm response	280.864	229.47	206.664	254.492				208096	Warm response	160.555	158.792					208096	Warm response	235.951	174.074
																													208196	Warm response	287.973	234.472	225.186	299.881				208196	Warm response	184.135	159.077					208196	Warm response	245.704	173.046
																													208396	Warm response	311.11	241.427	231.617	307.638				208396	Warm response	173.908	163.178					208396	Warm response	240.841	163.655
																													208596	Warm response	320.279	257.771	225.769	265.437				208596	Warm response	150.685	156.837					208596	Warm response	189.073	163.669
																													208696	Warm response	313.323	235.307	231.225	296.905				208696	Warm response	160.203	157.07					208696	Warm response	218.107	180.021
																													208996	Warm response	277.643	209.754	214.207	253.457				208996	Warm response	176.856	179.156					208996	Warm response	229.907	169.759
																													209196	Warm response	242.954	214.984	213.186	225.49				209196	Warm response	283.263	294.561					209196	Warm response	254.168	184.389
																													209496	Warm response	254.175	210.096	202.058	245.285				209496	Warm response	186.887	179.161					209496	Warm response	234.762	159.005
																													209596	Warm response	274.871	218.175	214.297	253.679				209596	Warm response	191.107	177.525					209596	Warm response	252.449	165.834
																													209696	Warm response	287.695	234.928	234.95	268.41				209696	Warm response	177.178	164.547					209696	Warm response	222.212	190.316
																													209996	Warm response	260.017	212.468	217.43	255.829				209996	Warm response	184.067	175.603					209996	Warm response	254.288	156.559
																													210096	Warm response	271.527	233.124	214.182	283.066				210096	Warm response	194.177	182.034					210096	Warm response	226.441	158.651
																													210196	Warm response	305.818	254.166	237.04	306.679				210196	Warm response	165.038	194.095					210196	Warm response	231.559	166.455
																													210396	Warm response	274.312	225.791	210.454	248.793				210396	Warm response	177.435	171.53					210396	Warm response	216.026	165.538
																													210696	Warm response	258.502	209.156	219.93	236.721				210696	Warm response	176.573	149.366					210696	Warm response	239.108	189.57
																													210996	Warm response	263.847	224.598	211.113	237.763				210996	Warm response	269.02	275.724					210996	Warm response	205.8	160.608
																													211098	Warm response	264.212	233.152	214.978	259.462				211098	Warm response	197.585	212.059					211098	Warm response	203.484	164.362
																													211496	Warm response	290.893	254.819	217.001	286.235				211496	Warm response	189.288	194.663					211496	Warm response	241.614	177.254
																													211596	Warm response	293.15	264.424	235.964	300.211				211596	Warm response	174.185	185.688					211596	Warm response	244.352	177.767
																													211696	Warm response	291.22	232.342	207.224	248.325				211696	Warm response	174.792	195.655					211696	Warm response	214.579	160.938
																													212096	Warm response	324.591	243.111	226.353	283.544				212096	Warm response	173.344	159.815					212096	Warm response	220.522	159.873
																													212196	Warm response	249.022	220.611	208.107	223.646				212196	Warm response	171.805	162.579					212196	Warm response	214.716	174.023
																													212396	Warm response	244.186	222.395	238.493	256.954				212396	Warm response	180.164	191.755					212396	Warm response	243.823	182.378
																													212496	Warm response	287.348	239.564	238.033	276.44				212496	Warm response	183.999	186.155					212496	Warm response	209.689	154.366
																													212696	Warm response	300.413	210.677	200.649	257.365				212696	Warm response	186.087	181.741					212696	Warm response	219.654	154.622
																													213096	Warm response	273.708	225.179	195.566	256.618				213096	Warm response	163.669	164.282					213096	Warm response	198.366	165.514
																																						213396	Warm response	197.1	162.546					213396	Warm response	233.433	191.442
																																						213496	Warm response	189.34	217.47					213496	Warm response	228.271	187.049
																																						213596	Warm response	191.496	203.814					213596	Warm response	330.765	291.774
																																						213696	Warm response	173.299	184.078					213696	Warm response	192.731	156.591
																																						213996	Warm response	215.507	203.289					213996	Warm response	240.953	199.007
																																						214196	Warm response	178.63	167.762					214196	Warm response	239.963	188.699
																																						214396	Warm response	197.647	187.674					214396	Warm response	224.792	179.676
																																						214496	Warm response	173.375	201.223					214496	Warm response	224.543	195.264
																																						214596	Warm response	174.256	199.691					214596	Warm response	226.907	162.766
																																						214996	Warm response	183.491	152.805					214996	Warm response	197.9	174.672
																																						215096	Warm response	168.196	171.953					215096	Warm response	212.127	185.868
																																						215196	Warm response	181.42	184.618					215196	Warm response	267.944	214.027
																																						215396	Warm response	170.249	188.553					215396	Warm response	229.652	166.41
																																						215596	Warm response	321.891	351.082					215596	Warm response	217.261	165.874
																																						215996	Warm response	177.248	176.245					215996	Warm response	214.871	163.678
																																						216196	Warm response	184.894	177.829					216196	Warm response	226.315	147.401
																																						216396	Warm response	294.476	321.671					216396	Warm response	211.858	174.258
																																						216596	Warm response	212.328	226.008					216596	Warm response	279.11	218.481
																																						216696	Warm response	187.191	192.777					216696	Warm response	254.971	186.944
																																						216996	Warm response	167.045	184.601					216996	Warm response	214.573	168.043
																																						217096	Warm response	173.349	170.538					217096	Warm response	239.513	179.616
																																						217396	Warm response	190.23	183.952					217396	Warm response	204.596	165.392
																																						217596	Warm response	191.823	179.166					217596	Warm response	231.863	171.442
																																						217696	Warm response	153.673	168.441					217696	Warm response	203.875	168.682
																																						217996	Warm response	167.542	158.237					217996	Warm response	245.709	170.446
																																						218096	Warm response	164.76	170.439					218096	Warm response	200.9	175.195
																																						218196	Warm response	194.859	185.42					218196	Warm response	233.716	169.037
																																						218396	Warm response	192.521	185.875					218396	Warm response	256.884	179.471
																																						218596	Warm response	173.436	181.959					218596	Warm response	248.534	199.394
																																						219096	Warm response	184.657	171.568					219096	Warm response	238.091	182.346
																																						219196	Warm response	199.769	163.493					219196	Warm response	263.45	200.636
																																						219396	Warm response	185.06	183.328					219396	Warm response	224.933	189.792
																																						219496	Warm response	182.059	189.921					219496	Warm response	227.658	172.656
																																						219696	Warm response	185.698	194.764					219696	Warm response	240.135	185.607
																																						219996	Warm response	185.133	175.481					219996	Warm response	204.771	139.688
																																						220096	Warm response	165.181	194.412					220096	Warm response	201.462	171.69
																																						220396	Warm response	184.667	191.308					220396	Warm response	231.679	187.582
																																						220596	Warm response	186.314	186.331					220596	Warm response	237.827	193.507
																																						220696	Warm response	222.121	200.503					220696	Warm response	196.969	164.63
																																						220996	Warm response	166.605	197.756					220996	Warm response	248.601	190.144
																																						221396	Warm response	176.593	177.997					221396	Warm response	223.871	179.82
																																						221496	Warm response	176.486	195.313					221496	Warm response	230.274	162.325
																																						221596	Warm response	173.623	165.825					221596	Warm response	243.637	188.533
																																						221696	Warm response	195.57	194.017					221696	Warm response	217.244	198.951
																																						222096	Warm response	189.679	167.6					222096	Warm response	229.354	182.411
																																						222196	Warm response	166.659	153.633					222196	Warm response	236.444	173.481
																																						222396	Warm response	192.207	181.944					222396	Warm response	259.441	179.075
																																						222596	Warm response	183.234	151.919					222596	Warm response	206.666	176.482
																																						222696	Warm response	196.943	188.206					222696	Warm response	232.274	168.693
																																						222996	Warm response	169.543	169.825					222996	Warm response	241.59	175.175
																																						223096	Warm response	177.917	185.345					223096	Warm response	206.835	164.098
																																						223396	Warm response	189.902	176.746					223396	Warm response	230.173	175.75
																																						223496	Warm response	172.174	185.233					223496	Warm response	263.524	179.982
																																						223696	Warm response	182.385	175.528					223696	Warm response	222.716	172.59
																																						223996	Warm response	180.465	169.653					223996	Warm response	236.326	199.528
																																						224096	Warm response	168.894	195.173					224096	Warm response	242.217	188.386
																																						224496	Warm response	188.869	195.484					224496	Warm response	187.905	179.043
																																						224596	Warm response	190.763	207.397					224596	Warm response	217.154	198.107
																																						224696	Warm response	188.727	185.622					224696	Warm response	241.344	198.681
																																						224996	Warm response	188.32	170.948					224996	Warm response	196.036	187.488
																																						225096	Warm response	184.372	176.588					225096	Warm response	202.423	167.478
																																						225196	Warm response	186.629	164.763					225196	Warm response	248.636	207.4
																																						225596	Warm response	186.717	187.367					225596	Warm response	264.902	207.415
																																						225696	Warm response	211.268	182.463					225696	Warm response	199.136	190.939
																																						225996	Warm response	207.75	194.347					225996	Warm response	226.263	203.512
																																						226396	Warm response	191.73	177.397					226396	Warm response	247.404	188.899
																																						226496	Warm response	166.42	181.855					226496	Warm response	207.141	178.177
																																						226596	Warm response	182.621	168.974					226596	Warm response	232.121	188.136
																																						226696	Warm response	178.758	184.995					226696	Warm response	217.869	159.906
																																						227096	Warm response	197.44	179.205					227096	Warm response	180.752	165.121
																																						227196	Warm response	179.67	183.534					227196	Warm response	218.666	148.69
																																						227496	Warm response	154.846	158.691					227496	Warm response	244.03	187.256
																																						227596	Warm response	166.657	179.837					227596	Warm response	242.423	178.601
																																						227696	Warm response	167.632	188.424					227696	Warm response	193.208	146.448
																																						227996	Warm response	191.554	182.507					227996	Warm response	207.366	203.33
																																						228096	Warm response	180.919	181.151					228096	Warm response	251.751	191.671
																																						228196	Warm response	163.159	162.526					228196	Warm response	217.223	211.899
																																						228396	Warm response	179.264	169.402					228396	Warm response	208.551	161.299
																																						228596	Warm response	179.399	186.55					228596	Warm response	218.729	164.87
																																						228996	Warm response	202.665	200.433					228996	Warm response	207.528	186.979
																																						229196	Warm response	204.815	179.776					229196	Warm response	210.823	163.378
																																						229396	Warm response	176.158	161.765					229396	Warm response	261.144	190.542
																																						229496	Warm response	150.61	173.213					229496	Warm response	248.244	175.814
																																						229696	Warm response	172.91	183.07					229696	Warm response	204.111	168.36
																																						230096	Warm response	197.941	195.751					230096	Warm response	231.521	173.25
																																						230196	Warm response	187.664	176.809					230196	Warm response	237.746	191.57
																																						230396	Warm response	174.757	160.575					230396	Warm response	220.059	198.648
																																						230596	Warm response	171.765	187.127					230596	Warm response	197.53	138.865
																																						230696	Warm response	199.461	188.881					230696	Warm response	217.912	180.275
																																						230996	Warm response	170.615	190.983					230996	Warm response	255.766	199.902
																																						231196	Warm response	185.475	168.9					231196	Warm response	212.625	192.088
																																						231496	Warm response	164.084	187.988					231496	Warm response	234.491	187.679
																																						231596	Warm response	173.679	180.066					231596	Warm response	270.797	202.73
																																						231696	Warm response	202.716	222.451					231696	Warm response	249.696	188.946
																																						231996	Warm response	183.785	174.468					231996	Warm response	234.567	208.644
																																						232096	Warm response	185.243	186.365					232096	Warm response	228.065	174.029
																																						232496	Warm response	170.368	202.093					232496	Warm response	241.691	207.606
																																						232596	Warm response	197.28	187.883					232596	Warm response	201.734	185.305
																																						232697	Warm response	187.092	188.841					232697	Warm response	221.71	176.544
																																						232996	Warm response	193.435	203.204					232996	Warm response	267.247	169.465
																																						233096	Warm response	158.757	185.588					233096	Warm response	228.455	180.017
																																						233396	Warm response	184.087	164.699					233396	Warm response	214.646	156.065
																																						233496	Warm response	173.565	185.607					233496	Warm response	245.434	189.023
																																						233696	Warm response	197.263	201.595					233696	Warm response	264.954	204.529
																																						233996	Warm response	191.996	213.481					233996	Warm response	210.854	186.456
																																						234096	Warm response	300.049	362.563					234096	Warm response	223.935	191.649
																																						234496	Warm response	190.717	167.856					234496	Warm response	253.98	184.398
																																						234596	Warm response	189.941	173.639					234596	Warm response	238.316	195.639
																																						234696	Warm response	198.937	197.162					234696	Warm response	197.818	181.23
																																						234996	Warm response	179.887	199.966					234996	Warm response	239.754	204.403
																																						235196	Warm response	177.256	169.541					235196	Warm response	256.286	193.938
																																						235396	Warm response	184.591	167.959					235396	Warm response	218.622	176.457
																																						235596	Warm response	181.889	160.124					235596	Warm response	255.526	184.856
																																						235696	Warm response	191.359	181.547					235696	Warm response	258.501	197.187
																																						236096	Warm response	141.641	177.761					236096	Warm response	214.806	164.386
																																						236196	Warm response	169.727	197.144					236196	Warm response	231.247	197.973
																																						236396	Warm response	292.4	303.452					236396	Warm response	231.146	194.945
																																						236496	Warm response	202.574	219.217					236496	Warm response	276.555	224.842
																																						236596	Warm response	197.214	159.34					236596	Warm response	197.504	150.976
																																						236996	Warm response	174.851	195.654					236996	Warm response	222.93	220.507
																																						237096	Warm response	195.393	175.13					237096	Warm response	241.964	184.356
																																						237196	Warm response	190.8	176.782					237196	Warm response	214.239	174.594
																																						237396	Warm response	171.471	164.863					237396	Warm response	220.185	189.396
																																						237696	Warm response	173.688	172.677					237696	Warm response	230.724	184.349
																																						238096	Warm response	192.082	188.532					238096	Warm response	283.37	233.693
																																						238196	Warm response	167.448	205.962					238196	Warm response	241.01	190.052
																																						238396	Warm response	178.353	182.552					238396	Warm response	258.99	188.33
																																						238596	Warm response	158.116	174.947					238596	Warm response	245.047	191.15
																																						238696	Warm response	166.566	175.978					238696	Warm response	241.2	194.173
																																						238996	Warm response	207.648	195.534					238996	Warm response	236.275	185.538
																																						239396	Warm response	188.337	192.463					239396	Warm response	228.92	183.513
																																						239495	Warm response	188.981	201.884					239495	Warm response	255.436	195.258
																																						239596	Warm response	182.343	165.976					239596	Warm response	217.452	176.466
																																						239696	Warm response	175.602	184.94					239696	Warm response	241.805	176.799
																																						239996	Warm response	177.931	193.792					239996	Warm response	258.38	191.768
																																						240096	Warm response	214.072	201.895					240096	Warm response	191.014	179.356
																																						240196	Warm response	183.196	192.426					240196	Warm response	234.597	188.53
																																						240396	Warm response	177.145	171.793					240396	Warm response	286.634	274.926
																																						240496	Warm response	184.428	173.497					240496	Warm response	264.325	197.557
																																						241095	Warm response	189.069	198.925					241095	Warm response	209.305	183.512
																																						241195	Warm response	207.084	201.079					241195	Warm response	231.079	193.077
																																						241396	Warm response	194.56	197.748					241396	Warm response	231.118	176.567
																																						241596	Warm response	188.422	216.898					241596	Warm response	268.729	194.97
																																						241696	Warm response	177.117	165.027					241696	Warm response	200.607	180.135
																																						241995	Warm response	192.723	184.046					241995	Warm response	271.545	200.56
																																						242095	Warm response	198.89	199.858					242095	Warm response	228.349	177.475
																																						242195	Warm response	180.505	177.712					242195	Warm response	232.984	184.815
																																						242396	Warm response	165.199	169.177					242396	Warm response	257.017	187.175
																																						242495	Warm response	177.381	170.605					242495	Warm response	267.038	205.616
																																						242996	Warm response	174.078	198.965					242996	Warm response	210.659	177.551
																																						243096	Warm response	172.931	186.722					243096	Warm response	229.706	187.252
																																						243195	Warm response	186.436	182.596					243195	Warm response	254.853	192.799
																																						243495	Warm response	177.043	181.568					243495	Warm response	246.164	194.412
																																						243696	Warm response	179.145	176.647					243696	Warm response	223.261	177.975
																																						243996	Warm response	186.172	199.78					243996	Warm response	246.397	213.28
																																						244095	Warm response	178.636	182.109					244095	Warm response	272.278	202.149
																																						244195	Warm response	187.908	197.666					244195	Warm response	215.62	212.912
																																						244395	Warm response	164.514	189.109					244395	Warm response	221.221	154.258
																																						244695	Warm response	181.666	179.9					244695	Warm response	232.519	175.967
																																						244996	Warm response	194.133	186.237					244996	Warm response	235.216	205.109
																																						245095	Warm response	186.46	197.313					245095	Warm response	223.808	185.125
																																						245396	Warm response	193.273	188.312					245396	Warm response	284.522	202.472
																																						245495	Warm response	173.441	183.432					245495	Warm response	237.235	195.222
																																						245595	Warm response	170.659	169.175					245595	Warm response	231.3	205.592
																																						246095	Warm response	204.423	195.991					246095	Warm response	255.457	221.02
																																						246195	Warm response	195.478	189.853					246195	Warm response	260.414	206.14
																																						246495	Warm response	164.571	179.331					246495	Warm response	228.173	206.598
																																						246595	Warm response	173.338	166.035					246595	Warm response	237.541	180.945
																																						246695	Warm response	166.956	171.986					246695	Warm response	224.812	202.302
																																						247095	Warm response	189.702	183.757					247095	Warm response	251.145	187.811
																																						247196	Warm response	196.75	178.194					247196	Warm response	210.68	191.06
																																						247396	Warm response	189.826	183.329					247396	Warm response	227.271	204.188
																																						247595	Warm response	174.08	166.433					247595	Warm response	220.187	199.778
																																						247696	Warm response	185.812	152.267					247696	Warm response	241.623	207.176
																																						247995	Warm response	188.807	201.886					247995	Warm response	215.04	194.906
																																						248095	Warm response	188.747	189.106					248095	Warm response	250.377	210.945
																																						248395	Warm response	165.955	170.726					248395	Warm response	246.836	212.665
																																						248595	Warm response	160.63	163.465					248595	Warm response	195.395	176.598
																																						248695	Warm response	158.468	168.054					248695	Warm response	223.273	174.402
																																						248995	Warm response	213.188	202.367					248995	Warm response	258.653	199.715
																																						249095	Warm response	191.557	179.648					249095	Warm response	216.265	168.148
																																						249495	Warm response	160.033	175.614					249495	Warm response	268.209	196.287
																																						249595	Warm response	167.578	168.012					249595	Warm response	252.064	203.601

## Sheet: LNAME
	Grupo experimental
	Sexo		MACHO							MACHO											HEMBRA										MACHO							HEMBRA							HEMBRA
	ID Animal	L8P5D1								L8P5D2									L7P5D3										L7P5D4									L11P5D1							L11P5D2
	Datos total	1025	Time ms	Markers	Roi 1	Roi 2	Roi 3	Roi 4		Datos total	1040	Time ms	Markers	Roi 1	Roi 2	Roi 3	Roi 4		Datos total	981	Time ms	Markers	Roi 1	Roi 2	Roi 3	Roi 4			Datos total	942	Time ms	Markers	Roi 1	Roi 2	Roi 3	Roi 4		Datos total	1648	Time ms	Markers	Roi 1	Roi 2		Datos total	2746	Time ms	Markers	Roi 1
			0	Basal	257.286	216.851	253.805	243.7				0	Basal	250.43	265.341	244.798	237.292				0	Basal	285.849	248.876	252.332	261.892					0	Basal	278.166	254.103	238.99	241.472				0	Basal	200.183	188.095				0	Basal	191.823
	Condicion	tiempo ms (celdas)	101	Basal	256.639	242.332	237.435	221.509		Condicion	tiempo ms (celdas)	300	Basal	246.74	220.489	206.386	188.382		Condicion	tiempo ms (celdas)	99	Basal	310.429	289.983	280.631	263.734			Condicion	tiempo ms (celdas)	100	Basal	257.964	241.885	249.733	263.24		Condicion	tiempo ms (celdas)	99	Basal	169.607	191.806		Condicion	tiempo ms (celdas)	100	Basal	235.513
	Basal	0-68500	401	Basal	221.139	225.262	210.978	222.139		Basal	0-74899	400	Basal	209.912	196.626	215.356	213.793		Basal	0-67599	399	Basal	252.315	232.061	216.978	229.919			Basal	0-63700	400	Basal	271.787	266.91	245.076	269.875		Basal	0-87986	199	Basal	211.669	216.43		Basal	0-222903	399	Basal	201.924
	Cold	68700-139999	601	Basal	248.959	199.122	244.716	238.191		Cold	75099-159998	500	Basal	228.174	205.972	215.217	227.764		Cold	68099-138998	499	Basal	296.938	257.811	255.075	247.767			Cold	64000-125999	600	Basal	285.111	277.005	286.105	319.516		Cold	88086-176877	399	Basal	196.384	200.406		Cold	223203-421061	599	Basal	215.97
	Warm	140099-205999	700	Basal	251.843	225.263	235.153	232.671		Warm	160098-207598	600	Basal	229.701	217.773	236.31	248.003		Warm	139398-196097	599	Basal	287.511	264.91	270.302	285.203			Warm	126099-188198	700	Basal	297.953	266.893	278.524	314.005		Warm	177177-328944	711	Basal	190.573	176.527		Warm	421261 - 548407	699	Basal	197.425
			1000	Basal	250.672	250.336	231.179	223.002				1000	Basal	216.108	199.039	213.263	217.17				999	Basal	326.385	275.246	300.036	322.926					1000	Basal	263.592	229.877	240.358	279.589				999	Basal	220.126	229.931				999	Basal	190.336
			1100	Basal	220.53	182.589	200.047	203.727		OK		1100	Basal	195.707	222.374	193.279	214.405		OK		1199	Basal	297.601	276.965	276.737	272.221			OK		1100	Basal	242.139	213.29	232.954	254.095		OK		1098	Basal	162.085	173.771		OK		1099	Basal	198.608
	OK		1500	Basal	223.901	216.204	238.476	224.387				1300	Basal	216.478	216.979	214.837	236.009				1499	Basal	272.433	231.692	252.877	250.239					1200	Basal	233.042	195.427	208.505	257.419				1198	Basal	177.749	186.747				1498	Basal	189.682
			1601	Basal	242.845	218.386	235.384	216.221				1500	Basal	288.307	253.153	237.574	245.798				1599	Basal	273.443	259.92	269.675	265.609					1500	Basal	233.781	238.599	219.213	260.157				1498	Basal	184.557	193.401				1598	Basal	190.11
			1701	Basal	272.868	232.406	237.943	253.309				1600	Basal	247.266	240.927	211.991	251.42				1699	Basal	310.822	288.267	271.887	284.262					1600	Basal	256.389	226.176	237.368	239.298				1598	Basal	197.131	205.195				1698	Basal	207.033
			2001	Basal	233.578	205.347	221.354	214.88				2000	Basal	255.882	239.831	213.797	216.048				1999	Basal	296.343	262.585	263.79	266.608					2100	Basal	282.255	247.574	248.372	268.502				1998	Basal	185.009	174.373				2098	Basal	192.996
			2100	Basal	208.051	197.293	212.81	221.813				2100	Basal	250.795	228.328	241.22	239.68				2099	Basal	251.843	215.361	235.423	233.112					2200	Basal	261.922	276.271	259.519	288.388				2197	Basal	230.299	221.811				2397	Basal	212.5
			2401	Basal	237.443	207.621	206.844	238.609				2300	Basal	261.144	261.459	215.051	235.586				2199	Basal	279.779	244.326	261.031	223.314					2400	Basal	279.9	266.887	239.747	305.252				2497	Basal	196.332	176.636				2497	Basal	194.078
			2501	Basal	250.629	197.969	210.951	231.244				2500	Basal	283.706	249.779	256.69	260.868				2499	Basal	313.754	280.186	298.383	277.048					2500	Basal	250.556	246.823	253.394	272.157				2597	Basal	194.718	200.738				2597	Basal	206.826
			2601	Basal	300.847	278.381	294.689	294.421				2600	Basal	237.034	221.493	220.051	233.439				2699	Basal	329.663	285.859	314.498	291.844					2700	Basal	244.142	241.592	201.655	251.568				2697	Basal	181.073	147.235				2697	Basal	201.983
			3001	Basal	201.491	192.883	208.452	204.58				2900	Basal	278.06	263.503	270.654	246.402				2999	Basal	284.207	248.009	245.959	238.346					3000	Basal	290.095	259.401	269.995	312.961				3096	Basal	147.08	228.991				2997	Basal	187.893
			3101	Basal	213.329	193.463	202.981	200.09				3000	Basal	240.565	241.813	225.324	281.45				3199	Basal	269.047	256.012	271.27	270.544					3100	Basal	235.13	255.598	246.249	256.72				3196	Basal	175.656	153.62				3396	Basal	174.143
			3501	Basal	236.205	209.127	228.556	208.94				3300	Basal	227.678	212.143	217.415	201.317				3399	Basal	279.621	267.295	263.456	270.068					3400	Basal	311.531	265.837	262.448	296.46				3396	Basal	188.411	188.341				3496	Basal	161.118
			3601	Basal	253.595	239.662	225.121	228.583				3500	Basal	254.26	238.352	247.514	262.558				3599	Basal	360.681	325.163	343.29	308.154					3600	Basal	251.958	251.33	250.427	264.645				3596	Basal	198.751	181.248				3596	Basal	192.946
			3701	Basal	262.7	218.695	254.48	230.591				3600	Basal	272.208	265.854	252.67	247.611				3699	Basal	308.901	294.011	314.136	307.367					3700	Basal	268.847	275.035	247.066	303.709				3696	Basal	160.629	191.054				3696	Basal	193.355
			4001	Basal	214.877	203.209	188.874	199.043				3900	Basal	222.092	209.552	193.483	221.378				3999	Basal	308.964	253.699	294.775	271.511					4100	Basal	256.132	262.198	250.412	279.799				4195	Basal	208.519	222.247				3995	Basal	174.969
			4401	Basal	238.042	205.228	208.287	222.812				4000	Basal	234.351	233.544	208.85	231.553				4099	Basal	272.925	250.562	267.95	248.302					4200	Basal	233.898	216.493	213.123	251.094				4395	Basal	163.946	199.008				4095	Basal	183.598
			4500	Basal	244.375	231.537	227.087	229.777				4300	Basal	290.797	238.39	234.541	253.274				4399	Basal	308.825	279.17	301.491	282.794					4400	Basal	233.686	213.786	215.68	228.793				4495	Basal	175.108	194.442				4395	Basal	191.346
			4601	Basal	283.533	226.447	242.341	260.586				4500	Basal	242.888	221.954	213.512	244.946				4499	Basal	299.868	311.399	314.163	294.895					4500	Basal	244.19	234.69	222.96	266.32				4595	Basal	168.437	202.048				4495	Basal	188.21
			4701	Basal	247.256	239.311	240.296	246.372				4600	Basal	226.834	210.863	184.309	218.284				4599	Basal	295.229	254.608	257.19	243.476					4600	Basal	238.764	221.002	234.435	277.488				4695	Basal	158.148	227.12				4595	Basal	193.956
			5001	Basal	229.12	196.384	218.31	210.27				4900	Basal	262.349	240.907	244.164	259.039				4999	Basal	300.049	271.941	291.343	287.28					5000	Basal	256.603	271.556	252.025	246.375				4994	Basal	153.92	164.045				5094	Basal	172.627
			5201	Basal	219.267	215.715	212.248	227.948				5100	Basal	290.171	276.17	269.441	308.717				5099	Basal	289.575	263.337	286.745	278.615					5200	Basal	271.957	271.495	247.337	300.13				5194	Basal	206.71	209.542				5194	Basal	193.248
			5401	Basal	227.436	232.605	240.133	235.504				5300	Basal	200.272	199.947	201.074	204.753				5199	Basal	317.75	285.679	277.653	287.531					5500	Basal	287.458	259.829	244.774	285.451				5394	Basal	203.633	192.458				5494	Basal	168.494
			5501	Basal	256.354	240.518	239.65	269.088				5400	Basal	212.768	204.533	202.494	230.235				5499	Basal	293.715	265.839	271.721	277.552					5600	Basal	252.483	237.544	232.824	265.996				5594	Basal	153.013	158.397				5593	Basal	178.833
			5701	Basal	339.792	311.609	299.733	314.843				5600	Basal	247.319	230.78	224.115	236.398				5699	Basal	267.976	258.232	254.379	244.437					5700	Basal	228.7	241.45	229.199	259.315				5694	Basal	179.969	175.067				5693	Basal	193.948
			6001	Basal	221.191	204.11	198.044	206.518				6000	Basal	221.889	215.325	215.38	221.029				5999	Basal	265.978	288.894	277.016	274.127					6100	Basal	240.368	209.072	224.271	240.728				5993	Basal	177.254	211.909				5993	Basal	187.153
			6100	Basal	216.846	220.813	215.101	223.341				6100	Basal	216.563	213.532	222.243	211.104				6099	Basal	327.248	285.341	312.244	293.079					6200	Basal	273.134	227.502	204.409	255.774				6393	Basal	172.632	182.423				6193	Basal	179.295
			6501	Basal	271.25	232.829	238.408	243.349				6400	Basal	239.548	237.261	231.435	253.803				6499	Basal	268.921	265.796	261.987	256.589					6400	Basal	258.309	230.319	257.04	263.485				6493	Basal	168.485	163.277				6392	Basal	177.27
			6600	Basal	262.254	223.964	236.481	234.093				6500	Basal	280.436	220.019	242.716	264.459				6599	Basal	275.167	264.916	271.226	267.67					6500	Basal	256.739	253.11	240.439	235.615				6593	Basal	194.424	215.161				6592	Basal	179.411
			6701	Basal	236.501	203.724	210.893	225.852				6600	Basal	268.95	218.704	224.103	241.861				6699	Basal	273.083	254.329	269.83	265.817					6600	Basal	271.147	235.504	241.04	274.212				6693	Basal	187.359	223.392				6692	Basal	190.799
			7001	Basal	217.629	197.309	218.283	204.972				6900	Basal	228.918	217.131	207.668	215.249				7099	Basal	281.467	247.55	248.313	232.623					7000	Basal	277.567	250.638	251.975	283.596				7092	Basal	216.861	180.325				7091	Basal	200.03
			7200	Basal	244.764	210.795	218.655	213.167				7300	Basal	254.445	245.451	258.791	257.523				7199	Basal	242.768	215.229	261.655	229.538					7100	Basal	245.825	267.388	271.622	306.901				7192	Basal	185.718	210.205				7191	Basal	193.618
			7503	Basal	258.223	247.853	264.983	254.81				7400	Basal	259.866	220.833	226.805	233.806				7499	Basal	247.879	249.899	251.723	251.459					7400	Basal	239.602	203.327	200.026	257.681				7392	Basal	185.117	176.047				7491	Basal	173.405
			7601	Basal	253.054	228.8	234.891	235.307				7500	Basal	203.466	214.514	209.103	222.281				7599	Basal	277.618	233.246	261.734	258.911					7500	Basal	217.831	221.805	214.352	240.293				7591	Basal	174.133	181.465				7591	Basal	188.61
			7701	Basal	217.502	186.641	202.11	234.742				7600	Basal	232.439	203.104	197.097	224.858				7699	Basal	302.459	266.589	309.941	274.6					7700	Basal	243.055	227.872	244.153	241.085				7691	Basal	187.576	159.701				7691	Basal	196.106
			8100	Basal	244.261	203.262	215.472	210.042				7900	Basal	262.449	255.16	226.031	252.929				8099	Basal	250.709	238.835	229.746	238.413					8000	Basal	266.334	253.619	236.796	252.907				7991	Basal	187.059	203.857				7990	Basal	170.898
			8200	Basal	239.126	228.999	233.392	226.008				8100	Basal	286.227	262.6	253.816	257.334				8199	Basal	287.096	241.298	242.996	247.333					8100	Basal	271.362	238.186	228.08	287.225				8091	Basal	172.505	163.565				8090	Basal	171.811
			8401	Basal	264.076	228.902	246.594	237.571				8300	Basal	224.272	200.97	205.027	231.881				8399	Basal	277.186	238.034	280.122	273.224					8200	Basal	271.971	250.93	247.855	280.041				8191	Basal	189.634	189.651				8190	Basal	182.965
			8601	Basal	332.462	290.732	317.593	314.373				8500	Basal	231.869	242.47	226.728	263.4				8499	Basal	283.796	255.154	273.711	271.384					8400	Basal	279.701	250.799	269.907	285.549				8491	Basal	164.958	173.685				8389	Basal	183.456
			8701	Basal	232.663	198.575	200.922	208.409				8600	Basal	258.453	244.59	238.825	255.092				8599	Basal	279.203	258.909	257.549	265.234					8600	Basal	249.094	238.413	249.975	283.142				8691	Basal	154.063	167.194				8489	Basal	167.357
			9100	Basal	260.978	252.267	216.843	245.075				8900	Basal	222.381	253.333	214.207	229.245				8999	Basal	286.923	256.174	261.76	277.753					9100	Basal	258.534	219.829	195.347	225.576				8990	Basal	166.945	194.05				8989	Basal	223.847
			9201	Basal	250.71	230.436	229.804	234.169				9000	Basal	208.305	195.877	216.918	209.402				9099	Basal	277.565	265.428	262.493	268.544					9200	Basal	257.853	215.635	215.643	247.794				9190	Basal	174.699	181.754				9088	Basal	172.089
			9401	Basal	270.058	228.081	270.383	238.807				9100	Basal	225.781	228.921	210.565	245.703				9199	Basal	273.809	276.498	264.839	251.049					9400	Basal	247.425	240.957	226.274	252.119				9390	Basal	169.886	205.828				9188	Basal	187.961
			9501	Basal	238.821	217.98	218.546	217.095				9500	Basal	251.151	235.766	247.695	246.871				9499	Basal	335.929	299.03	288.039	272.534					9500	Basal	237.851	244.742	240.014	261.783				9490	Basal	189.065	189.328				9488	Basal	180.35
			9601	Basal	217.046	192.059	188.238	198.109				9600	Basal	240.633	246.096	217.305	232.953				9599	Basal	284.802	258.332	287.334	262.993					9600	Basal	273.224	257.6	245.536	265.686				9590	Basal	176.888	180.47				9588	Basal	183.132
			10100	Basal	245.838	230.432	221.031	239.411				10000	Basal	238.232	243.75	209.02	248.501				10099	Basal	323.426	291.439	281.799	283.532					10000	Basal	274.445	271.783	259.701	311.233				9990	Basal	173.411	181.229				10187	Basal	168.372
			10200	Basal	254.437	214.62	216.286	221.178				10100	Basal	251.248	227.008	222.77	257.027				10199	Basal	312.6	262.031	308.615	280.584					10200	Basal	251.381	217.947	230.578	248.711				10389	Basal	130.217	194.204				10387	Basal	202.264
			10401	Basal	255.05	225.037	253.614	248.129				10400	Basal	262.844	225.178	238.992	248.312				10399	Basal	266.451	216.35	245.397	215.562					10400	Basal	244.803	208.394	248.283	222.053				10489	Basal	170.415	181.397				10487	Basal	193.465
			10501	Basal	246.17	200.97	210.009	218.689				10500	Basal	219.023	193.601	203.766	193.006				10599	Basal	257.937	240.779	241.113	226.846					10500	Basal	236.903	218.579	216.676	231.038				10589	Basal	195.722	206.171				10586	Basal	169.201
			10601	Basal	215.015	199.566	200.277	221.618				10600	Basal	249.306	227.382	224.006	217.692				10699	Basal	288.97	285.094	285.035	260.162					10700	Basal	221.198	219.94	217.801	232.458				10689	Basal	166.147	203.08				10686	Basal	184.83
			11000	Basal	283	230.021	242.48	219.95				10900	Basal	279.114	249.27	266.727	269.057				10999	Basal	305.613	277.419	291.195	292.16					11000	Basal	252.718	247.077	219.895	269.014				11088	Basal	189.322	210.117				11086	Basal	166.848
			11200	Basal	252.384	244.665	260.177	230.208				11000	Basal	273.988	233.826	232.84	244.283				11099	Basal	309.779	269.13	285.013	290.338					11100	Basal	275.723	238.569	251.171	284.765				11188	Basal	152.088	161.542				11185	Basal	166.37
			11400	Basal	249.351	211.434	219.206	217.046				11100	Basal	235.965	221.702	225.157	222.496				11199	Basal	261.257	232.972	238.036	233.405					11200	Basal	278.836	225.321	229.168	262.626				11388	Basal	183.993	162.274				11485	Basal	173.857
			11501	Basal	252.877	203.473	221.858	226.253				11400	Basal	244.004	217.596	212.951	231.24				11399	Basal	238.575	227.683	240.151	215.827					11400	Basal	262.464	262.458	249.905	271.965				11488	Basal	141.991	186.182				11585	Basal	157.959
			11701	Basal	216.487	200.374	217.312	212.764				11500	Basal	243.812	249.791	216.884	236.996				11499	Basal	247.704	233.252	272.519	237.965					11700	Basal	263.107	246.21	264.354	257.971				11688	Basal	180.917	184.905				11685	Basal	184.448
			12001	Basal	268.187	234.741	257.585	230.634				11900	Basal	228.947	224.578	194.624	211.25				12099	Basal	251.92	240.617	276.731	232.676					12103	Basal	242.445	229.735	216.324	252.049				12087	Basal	163.977	160.685				11985	Basal	183.744
			12200	Basal	253.73	258.664	244.653	223.122				12000	Basal	230.286	196.947	201.399	213.553				12399	Basal	269.58	262.269	265.071	261.069					12200	Basal	248.838	220.222	222.225	247.063				12187	Basal	157.643	171.281				12084	Basal	183.818
			12401	Basal	205.118	189.576	209.049	194.241				12100	Basal	234.538	222.369	242.784	202.171				12499	Basal	287.054	263.495	278.753	243.192					12400	Basal	274.924	242.994	233.681	271.23				12387	Basal	203.57	215.523				12484	Basal	184.99
			12501	Basal	224.552	173.854	197.938	197.618				12500	Basal	263.799	237.153	229.014	237.53				12599	Basal	293.136	258.188	261.237	274.822					12500	Basal	263.217	263.156	264.531	274.89				12587	Basal	155.501	193.054				12586	Basal	165.313
			12701	Basal	215.049	206.646	209.443	226.934				12600	Basal	233.332	221.695	202.512	242.499				12699	Basal	294.217	266.468	283.743	246.927					12700	Basal	266.801	241.456	229.973	257.916				12687	Basal	158.271	172.598				12684	Basal	179.363
			13000	Basal	254.379	222.494	224.003	240.289				13000	Basal	224.12	253.531	212.609	231.153				13099	Basal	260.204	219.032	228.669	232.044					13000	Basal	271.912	266.869	274.857	312.343				13086	Basal	161.911	184.94				13083	Basal	165.002
			13100	Basal	291.737	248.561	291.3	257.15				13100	Basal	268.768	254.706	231.105	242.232				13199	Basal	270.289	263.246	238.98	267.792					13100	Basal	261.934	254.753	268.403	286.465				13186	Basal	156.944	179.624				13383	Basal	201.19
			13400	Basal	206.781	189.132	222.3	215.037				13400	Basal	229.782	215.197	223.949	213.073				13399	Basal	311.557	294.09	272.715	276.976					13200	Basal	256.037	252.533	235.496	259.531				13386	Basal	157.804	194.246				13483	Basal	196.956
			13600	Basal	238.135	208.476	211.302	208.257				13500	Basal	223.922	225.379	213.004	216.592				13499	Basal	310.38	287.144	306.477	291.067					13400	Basal	219.332	207.092	209.223	218.913				13591	Basal	185.646	193.57				13583	Basal	175.109
			13700	Basal	236.227	235.325	222.942	251.55				13600	Basal	240.939	223.904	226.026	230.285				13701	Basal	255.768	222.513	250.259	229.474					13700	Basal	239.73	228.85	211.765	236.353				13686	Basal	148.917	163.81				13682	Basal	164.186
			14001	Basal	261.271	248.448	248.152	250.055				13900	Basal	245.884	240.662	248.573	265.334				13999	Basal	237.23	240.205	242.924	256.904					14000	Basal	254.667	244.6	238.287	265.298				14085	Basal	156.004	214.33				13982	Basal	224.746
			14100	Basal	253.037	224.081	244.722	269.395				14000	Basal	260.172	256.312	244.395	250.253				14099	Basal	269.065	251.414	263.435	247.189					14400	Basal	266.779	242.26	247.683	281.985				14185	Basal	140.954	175.925				14082	Basal	185.005
			14201	Basal	240.427	220.622	234.51	229.317				14100	Basal	242.256	225.115	211.781	237.468				14200	Basal	303.015	267.009	265.789	264.025					14500	Basal	260.732	261.051	274.58	285.59				14385	Basal	161.948	192.533				14181	Basal	165.834
			14401	Basal	207.389	186.285	190.762	214.352				14400	Basal	231.923	213.3	228.975	227.952				14499	Basal	274.365	242.457	233.82	231.283					14600	Basal	276.788	252.483	241.015	263.825				14484	Basal	170.134	195.841				14381	Basal	203.35
			14700	Basal	408.361	394.312	401.026	397.692				14600	Basal	238.508	226.616	244.285	246.228				14599	Basal	252.456	217.23	264.98	227.534					14700	Basal	246.571	240.661	230.754	260.183				14684	Basal	189.583	185.238				14581	Basal	170.799
			15000	Basal	270.051	224.113	260.124	229.388				14900	Basal	195.985	231.028	194.503	216.05				14999	Basal	304.222	246.157	308.616	269.756					15100	Basal	238.27	196.725	220.412	234.881				14984	Basal	169.383	187.243				14981	Basal	189.229
			15100	Basal	243.3	238.636	230.302	213.553				15000	Basal	202.965	196.782	185.709	232.026				15199	Basal	268.998	242.103	254.986	279.69					15200	Basal	250.339	247.932	235.519	269.508				15083	Basal	174.84	196.225				15080	Basal	181.348
			15200	Basal	229.866	196.659	219.769	206.554				15100	Basal	213.067	219.093	219.265	211.63				15499	Basal	237.912	223.439	208.988	218.71					15400	Basal	292.912	258.579	251.939	250.595				15183	Basal	150.369	190.171				15180	Basal	179.337
			15500	Basal	222.229	207.044	212.027	229.905				15400	Basal	263.839	236.048	217.245	263.041				15599	Basal	253.807	231.652	250.45	235.766					15602	Basal	276.15	259.743	235.895	260.388				15483	Basal	117.369	160.532				15580	Basal	186.384
			15700	Basal	253.871	229.802	252.753	224.278				15500	Basal	245.77	237.56	232.372	225.427				15699	Basal	260.573	273.186	263.954	263.746					15700	Basal	275.624	245.948	262.698	307.276				15583	Basal	161.408	197.433				15680	Basal	174.961
			16000	Basal	309.238	288.936	273.409	303.504				16000	Basal	251.931	255.637	213.373	248.454				15999	Basal	298.908	244.51	264.924	262.122					16000	Basal	250.791	270.646	247.635	295.797				15982	Basal	171.979	160.777				15979	Basal	209.546
			16200	Basal	218.622	203.552	202.914	210.602				16300	Basal	257.623	236.873	239.156	243.642				16099	Basal	262.961	237.427	246.442	249.447					16200	Basal	232.014	223.148	235.81	239.183				16082	Basal	172.574	187.335				16079	Basal	165.588
			16401	Basal	226.581	196.74	218.487	196.976				16400	Basal	202.418	200.978	209.886	199.973				16399	Basal	225.332	205.973	240.071	251.536					16500	Basal	252.67	200.175	220.554	253.519				16182	Basal	186.181	179.605				16179	Basal	166.991
			16501	Basal	250.813	243.144	245.559	233.84				16503	Basal	204.26	212.674	212.571	201.337				16599	Basal	309.01	246.791	274.073	271.785					16600	Basal	266.157	224.31	233.917	270.976				16481	Basal	152.309	181.547				16379	Basal	206.475
			16600	Basal	236.474	223.647	242.646	225.925				16600	Basal	225.73	217.13	221.596	232.285				16699	Basal	297.266	277.653	274.135	254.087					16700	Basal	251.425	240.071	236.528	247.228				16681	Basal	209.709	213.705				16678	Basal	163.651
			17001	Basal	251.048	208.446	229.136	219.602				16900	Basal	282.707	258.493	239.44	270.629				16999	Basal	249.641	208.818	212.209	214.031					17000	Basal	257.163	249.406	247.595	244.218				17180	Basal	177.611	183.937				17078	Basal	190.811
			17100	Basal	228.791	183.369	191.661	198.158				17000	Basal	261.479	258.373	240.67	265.793				17099	Basal	269.195	240.873	252.448	272.566					17200	Basal	275.513	263.361	249.179	260.709				17380	Basal	138.357	180.419				17377	Basal	181.074
			17400	Basal	284.011	281.773	261.52	281.605				17300	Basal	221.07	245.409	200.589	206.862				17399	Basal	278.633	260.774	261.529	243.025					17400	Basal	292.624	246.898	269.817	275.616				17480	Basal	181.402	175.245				17477	Basal	233.995
			17600	Basal	247.714	240.801	230.492	229.293				17400	Basal	248.741	234.524	219.723	227.415				17499	Basal	298.163	265.197	273.754	281.314					17600	Basal	261.018	242.016	245.622	253.374				17579	Basal	169.626	194.862				17577	Basal	162.072
			17700	Basal	248.247	232.51	244.375	239.433				17600	Basal	270.503	251.145	252.546	285.67				17699	Basal	274.136	244.872	255.745	238.916					17700	Basal	250.992	206.436	229.352	243.439				17679	Basal	196.858	213.878				17677	Basal	171.495
			18000	Basal	231.949	205.313	222.447	232.595				17900	Basal	214.246	227.033	204.476	226.501				17999	Basal	285.512	255.489	222.386	221.18					18100	Basal	246.306	224.908	238.948	249.21				18078	Basal	137.47	194.09				18076	Basal	200.923
			18100	Basal	227.534	205.363	208.359	197.155				18000	Basal	197.47	232.701	223.927	229.644				18099	Basal	282.563	245.197	281.682	283.747					18400	Basal	266.602	255.298	257.73	278.942				18178	Basal	132.599	200.923				18376	Basal	197.142
			18501	Basal	249.687	227.109	238.537	210.147				18300	Basal	252.952	249.49	254.952	293.501				18399	Basal	275.794	272.887	270.094	284.726					18500	Basal	267.901	231.138	244.731	303.576				18478	Basal	129.943	161.07				18476	Basal	181.625
			18601	Basal	253.272	253.032	240.423	238.584				18400	Basal	236.143	256.306	283.403	265.949				18499	Basal	284.724	243.556	253.157	260.058					18600	Basal	282.464	263.551	267.808	272.217				18578	Basal	167.641	182.042				18576	Basal	188.953
			18701	Basal	270.599	241.821	256.686	262.426				18600	Basal	218.998	210.428	223.654	213.342				18699	Basal	265.737	218.909	217.206	211.358					18700	Basal	256.593	247.089	239.236	277.872				18677	Basal	159.233	201.22				18676	Basal	173.035
			19200	Basal	231.195	211.551	203.421	220.325				18900	Basal	216.944	226.202	213.719	234.023				18999	Basal	296.63	254.956	257.82	267.478					19000	Basal	268.11	235.169	255.785	243.964				19077	Basal	142.814	178.116				19075	Basal	205.713
			19400	Basal	245.269	213.309	217.344	234.91				19000	Basal	234.928	230.901	243.266	254.05				19099	Basal	299.657	287.304	283.482	261.764					19100	Basal	248.392	241.669	226.193	235.911				19176	Basal	148.926	214.826				19175	Basal	158.929
			19500	Basal	248.317	217.099	229.554	256.789				19300	Basal	260.883	216.645	228.435	232.072				19199	Basal	289.942	301.361	273.404	282.774					19200	Basal	235.319	203.909	228.009	252.322				19376	Basal	160.95	183.31				19374	Basal	193.688
			19600	Basal	248.207	227.434	234.142	251.958				19400	Basal	210.721	213.321	197.438	237.932				19499	Basal	253.171	208.98	229.849	229.62					19500	Basal	237.713	222.924	216.323	243.861				19576	Basal	135.194	184.873				19474	Basal	189.431
			19700	Basal	241.116	240.739	266.996	236.565				19600	Basal	224.273	209.325	234.649	232.572				19699	Basal	276.324	253.208	249.548	251.684					19600	Basal	237.493	207.592	232.987	232.538				19675	Basal	151.371	186.799				19674	Basal	175.115
			20000	Basal	228.256	195.075	208.729	199.44				19900	Basal	281.386	238.08	252.593	261.104				20099	Basal	314.339	283.512	317.247	297.904					20100	Basal	254.738	254.285	258.696	277.882				20175	Basal	174.209	198.593				20173	Basal	160.992
			20200	Basal	256.559	218.121	210.096	216.494				20000	Basal	262.066	230.62	232.542	234.177				20199	Basal	263.361	239.905	246.157	225.209					20400	Basal	269.22	247.559	237.131	250.965				20374	Basal	157.806	196.864				20373	Basal	186.738
			20500	Basal	259.377	223.031	246.447	240.963				20400	Basal	226.78	221.185	221.31	215.009				20499	Basal	258.6	236.597	287.143	230.324					20500	Basal	246.513	228.689	232.997	236.827				20474	Basal	146.528	173.74				20473	Basal	211.991
			20601	Basal	262.112	236.777	237.723	263.819				20500	Basal	241.144	239.709	225.955	247.207				20599	Basal	287.763	251.825	272.768	262.725					20600	Basal	227.651	224.55	217.126	243.655				20574	Basal	176.178	198.162				20573	Basal	205.693
			20701	Basal	249.044	228.838	264.601	254.853				20600	Basal	260.249	243.134	248.75	270.562				20699	Basal	289	275.581	275.469	294.719					20700	Basal	233.151	208.231	219.753	244.892				20674	Basal	165.848	167.847				20672	Basal	169.765
			21100	Basal	247.196	216.929	215.954	216.472				20900	Basal	210.735	212.86	188.964	221.909				20999	Basal	267.869	251.498	214.719	251.724					21000	Basal	244.26	226.808	241.807	265.434				21073	Basal	145.534	216.134				20972	Basal	182.124
			21400	Basal	262.509	239.353	244.072	249.056				21100	Basal	227.682	240.578	226.122	211.427				21399	Basal	239.988	271.512	277.405	271.847					21200	Basal	257.157	249.897	252.634	256.229				21173	Basal	145.899	191.106				21072	Basal	182.027
			21500	Basal	291.426	247.895	266.012	248.377				21300	Basal	230.144	204.058	200.517	232.53				21499	Basal	288.791	258.268	265.059	258.639					21400	Basal	279.073	246.303	238.477	267.401				21473	Basal	123.503	161.058				21371	Basal	172.299
			21600	Basal	226.407	243.849	234.398	254.385				21400	Basal	260.428	240.362	229.192	257.625				21599	Basal	286.666	266.461	262.106	305.643					21500	Basal	271.87	252.828	231.153	280.77				21572	Basal	136.197	173.574				21471	Basal	190.136
			21700	Basal	250.788	208.319	214.281	240.519				21600	Basal	236.157	225.228	192.939	226.204				21699	Basal	297.14	252.461	230.755	254.629					21600	Basal	255.747	270.272	247.363	271.961				21672	Basal	118.052	194.025				21571	Basal	191.737
			22100	Basal	232.404	227.131	223.561	231.915				21900	Basal	221.707	213.285	184.883	223.816				22099	Basal	221.93	226.371	226.787	241.088					22000	Basal	232.899	224.077	200.104	260.01				22071	Basal	154.946	175.796				21970	Basal	218.5
			22200	Basal	251.456	220.866	226.425	232.734				22000	Basal	253.371	253.301	226.333	208.082				22199	Basal	282.429	240.069	254.936	251.552					22100	Basal	240.291	206.266	216.308	248.281				22171	Basal	152.205	211.786				22070	Basal	193.205
			22500	Basal	250.361	269.177	247.688	238.585				22100	Basal	228.515	235.915	220.991	245.226				22399	Basal	284.141	245.383	276.277	261.04					22500	Basal	258.984	231.75	218.305	251.351				22371	Basal	175.659	211.334				22169	Basal	174.827
			22600	Basal	269.069	221.246	226.008	243.138				22300	Basal	261.002	241.916	237.572	245.883				22499	Basal	292.875	235.294	259.259	246.233					22600	Basal	254.274	239.441	242.804	256.056				22471	Basal	155.054	185.779				22369	Basal	187.686
			22700	Basal	238.751	216.088	197.609	204.171				22500	Basal	213.55	211.303	194.008	194.963				22599	Basal	253.826	229.681	230.863	209.331					22700	Basal	249.338	270.79	219.711	264.723				22670	Basal	148.413	178.683				22569	Basal	204.88
			23100	Basal	258.271	214.128	214.928	228.492				23000	Basal	267.343	254.741	235.135	272.064				22999	Basal	250.664	254.006	248.065	263.857					23000	Basal	251.175	246.169	255.239	293.761				22970	Basal	158.167	161.849				22968	Basal	208.271
			23200	Basal	268.137	243.972	241.213	223.757				23100	Basal	253.074	235.241	220.005	232.831				23099	Basal	306.7	265.482	257.448	265.147					23100	Basal	272.309	280.813	275.231	295.329				23169	Basal	154.643	206.217				23167	Basal	177.156
			23500	Basal	264.598	222.491	245.637	237.637				23300	Basal	200.636	197.69	197.143	216.577				23199	Basal	282.356	269.737	274.896	274.089					23500	Basal	247.523	217.294	230.435	234.4				23369	Basal	146.741	177.706				23467	Basal	201.603
			23600	Basal	233.266	193.765	205.898	213.94				23500	Basal	209.007	223.111	235.306	247.187				23399	Basal	242.739	203.742	224.086	224.536					23600	Basal	237.909	205.809	223.741	241.004				23469	Basal	145.932	194.584				23567	Basal	193.547
			23700	Basal	225.177	200.293	211.872	207.776				23600	Basal	233.421	234.797	242.696	246.396				23699	Basal	258.393	235.306	248.156	241.35					23700	Basal	230.162	215.95	226.79	233.09				23669	Basal	153.356	210.796				23667	Basal	189.036
			24000	Basal	263.965	228.144	246.904	229.96				24000	Basal	217.335	200.759	192.697	213.988				23999	Basal	303.01	237.688	260.691	241.505					24000	Basal	261.479	256.936	228.172	234.409				23968	Basal	115.032	183.086				24066	Basal	192.058
			24100	Basal	245.885	247.645	223.152	222.769				24300	Basal	240.19	215.917	233.572	234.251				24099	Basal	310.41	254.449	275.912	266.575					24100	Basal	257.505	241.318	231.319	260.215				24367	Basal	177.656	194.888				24166	Basal	177.491
			24200	Basal	248.314	242.784	239.54	239.585				24400	Basal	264.657	245.155	234.608	220.403				24199	Basal	244.955	248.074	227.721	240.428					24200	Basal	269.163	242.486	255.536	282.365				24467	Basal	150.314	182.794				24465	Basal	201.248
			24400	Basal	271.339	253.408	250.834	260.761				24500	Basal	241.533	230.446	229.126	247.052				24399	Basal	256.918	229.743	227.44	202.869					24600	Basal	268.618	250.962	270.321	277.836				24567	Basal	134.785	173.483				24565	Basal	194.634
			24600	Basal	218.332	205.535	203.491	211.79				24600	Basal	256.872	222.091	245.957	255.223				24699	Basal	256.896	237.424	250.653	273.805					24700	Basal	257.894	243.12	253.92	246.386				24667	Basal	158.411	200.441				24664	Basal	180.766
			25100	Basal	243.979	247.889	245.229	223.375				24900	Basal	206.205	213.148	184.685	208.487				24999	Basal	240.859	232.941	245.517	223.905					25000	Basal	235.888	216.382	227.609	260.374				24967	Basal	124.2	184.295				24964	Basal	195.831
			25200	Basal	290.186	244.328	241.14	247.65				25000	Basal	205.021	229.41	205.05	235.881				25099	Basal	248.616	209.887	236.411	202.172					25200	Basal	246.112	246.312	240.948	285.138				25066	Basal	143.341	182.212				25163	Basal	172.497
			25400	Basal	255.059	231.819	248.599	243.859				25100	Basal	223.588	228.803	226.652	254.79				25499	Basal	276.744	234.63	288.593	252.9					25400	Basal	261.116	245.105	236.959	244.076				25166	Basal	155.909	189.777				25363	Basal	154.582
			25500	Basal	247.126	213.498	210.845	222.463				25500	Basal	263.15	220.623	221.301	252.445				25599	Basal	297.664	272.514	274.966	253.187					25500	Basal	256.945	226.591	251.442	257.052				25366	Basal	151.827	241.959				25562	Basal	201.392
			25600	Basal	224.921	189.582	206.569	216.687				25600	Basal	195.627	209.967	202.351	211.507				25699	Basal	295.561	253.05	267.759	254.946					25700	Basal	302.123	255.441	259.028	285.539				25666	Basal	111.678	205.426				25662	Basal	178.352
			26000	Basal	253.29	225.332	247.132	224.795				25900	Basal	233.099	217.531	235.583	231.733				25999	Basal	249.209	232.421	236.794	233.25					26100	Basal	263.351	264.848	233.653	251.619				26065	Basal	113.132	185.513				26161	Basal	173.921
			26100	Basal	255.977	259.004	230.702	232.492				25999	Basal	245.699	239.764	229.791	239.575				26199	Basal	251.169	229.258	252.857	246.486					26200	Basal	252.586	211.589	241.626	250.622				26165	Basal	133.536	183.306				26361	Basal	186.539
			26400	Basal	248.846	220.618	229.95	255.672				26100	Basal	256.135	243.685	242.511	263.766				26399	Basal	286.429	256.603	276.25	258.95					26500	Basal	231.987	229.349	233.295	254.383				26464	Basal	165.915	201.131				26461	Basal	195.628
			26500	Basal	242.591	197.617	209.982	211.446				26300	Basal	242.55	239.592	218.037	226.89				26499	Basal	288.935	249.246	263.237	241.783					26600	Basal	240.456	227.685	203.629	261.846				26564	Basal	183.465	178.714				26560	Basal	201.696
			26700	Basal	235.256	205.298	217.936	214.67				26500	Basal	209.028	204.807	212.214	215.631				26599	Basal	297.531	253.087	261.465	231.048					26700	Basal	240.456	225.066	223.203	247.529				26664	Basal	187.275	213.91				26660	Basal	180.985
			27000	Basal	277.306	222.112	230.506	236.328				27000	Basal	270.014	267.883	227.497	234.579				26999	Basal	231.53	233.129	254.626	235.071					27000	Basal	227.879	251.971	246.997	246.946				26964	Basal	114.488	58.383				27059	Basal	187.64
			27100	Basal	282.704	251.183	256.387	245.492				27100	Basal	256.374	218.306	200.292	217.82				27099	Basal	290.991	255.017	259.002	232.61					27100	Basal	255.021	245.502	231.259	252.648				27063	Basal	193.662	238.238				27159	Basal	176.24
			27200	Basal	272.967	256.218	217.425	239.211				27400	Basal	240.57	221.368	202.781	219.665				27199	Basal	280.359	255.546	269.886	260.573					27400	Basal	280.934	285.557	272.503	288.159				27363	Basal	227.09	232.482				27359	Basal	183.26
			27500	Basal	218.101	202.934	235.164	211.4				27500	Basal	238.678	219.128	237.066	231.757				27399	Basal	249.846	241.058	242.429	231.02					27600	Basal	244.969	249.842	220.825	271.008				27463	Basal	154.238	174.364				27558	Basal	198.758
			27700	Basal	254.224	225.33	203.297	216.707				27600	Basal	271.279	243.259	260.331	240.622				27499	Basal	248.679	220.014	221.489	229.798					27700	Basal	263.163	230.884	239.899	263.857				27563	Basal	156.724	171.905				27658	Basal	187.037
			28100	Basal	287.637	233.699	242.275	250.069				27900	Basal	240.975	220.282	199.59	220.984				27999	Basal	276.548	268.782	247.612	257.103					28000	Basal	238.37	225.284	209.289	230.086				27962	Basal	191.571	205.815				28158	Basal	164.213
			28200	Basal	282.484	240.314	257.021	246.229				28000	Basal	198.146	207.346	198.837	211.587				28099	Basal	315.347	271.924	279.981	251.777					28100	Basal	245.544	219.921	220.121	231.349				28162	Basal	143.62	185.538				28357	Basal	201.319
			28400	Basal	234.273	221.91	213.921	223.644				28100	Basal	222.98	228.966	211.735	220.443				28199	Basal	267.669	274.763	278.657	239.502					28200	Basal	256.63	221.555	217.276	261.745				28362	Basal	173.853	227.23				28457	Basal	189.461
			28600	Basal	229.537	218.838	205.762	219.513				28400	Basal	248.604	226.627	237.622	247.675				28599	Basal	292.116	252.57	255.183	268.17					28400	Basal	236.249	251.382	231.105	252.974				28462	Basal	158.2	163.444				28557	Basal	194.134
			28700	Basal	231.478	235.618	230.497	233.64				28600	Basal	260.775	231.924	230.261	225.722				28699	Basal	243.397	215.844	248.362	215.287					28500	Basal	248.702	259.38	221.855	249.477				28562	Basal	148.092	155.124				28662	Basal	161.853
			29000	Basal	285.874	270.772	259.033	236.535				28900	Basal	218.847	238.349	205.831	225.329				28999	Basal	284.547	276.488	260.141	283.215					29000	Basal	257.255	237.918	247.093	276.351				29061	Basal	159.331	179.017				29056	Basal	209.492
			29100	Basal	272.36	265.178	265.906	234.191				29000	Basal	234.069	212.842	221.491	226.607				29099	Basal	263.936	242.301	238.703	216.033					29100	Basal	262.653	240.801	223.036	257.566				29161	Basal	149.945	192.367				29155	Basal	170.811
			29200	Basal	252.116	247.368	246.216	264.947				29100	Basal	238.96	227.33	220.436	235.975				29199	Basal	238.96	211.994	227.387	224.275					29200	Basal	229.195	212.201	218.477	230.806				29361	Basal	151.198	196.379				29355	Basal	176.018
			29500	Basal	219.562	222.815	218.192	215.076				29300	Basal	254.579	262.338	243.758	243.956				29399	Basal	237.504	227.138	229.073	244.622					29400	Basal	241.478	199.897	206.055	230.575				29461	Basal	150.575	193.686				29455	Basal	200.354
			29700	Basal	246.454	242.901	230.465	242.785				29400	Basal	235.64	222.3	230.553	243.941				29499	Basal	258.039	235.012	254.793	242.37					29600	Basal	263.824	197.408	233.694	242.358				29663	Basal	129.744	184.296				29655	Basal	167.228
			30100	Basal	298.51	233.015	257.775	271.368				29900	Basal	248.567	249.38	221.622	241.381				30099	Basal	262.143	242.352	259.838	218.867					30000	Basal	251.687	245.84	253.75	242.631				29960	Basal	141.857	175.441				29954	Basal	181.667
			30200	Basal	276.79	221.338	241.618	250.808				30000	Basal	278.554	261.737	234.721	262.692				30199	Basal	246.277	218.647	240.08	228.819					30100	Basal	257.934	241.351	244.073	258.131				30060	Basal	115.071	155.405				30054	Basal	191.199
			30400	Basal	224.143	201.084	213.071	214.718				30100	Basal	260.47	229.639	245.771	250.431				30399	Basal	296.282	259.683	254.166	265.726					30400	Basal	280.514	239.588	248.831	275.709				30359	Basal	127.933	191.474				30154	Basal	173.298
			30500	Basal	240.136	230.606	207.136	231.361				30300	Basal	220.936	192.987	204.649	217.925				30499	Basal	261.655	255.027	264.025	266.443					30500	Basal	258.584	231.317	270.187	262.991				30459	Basal	116.556	182.211				30453	Basal	198.484
			30700	Basal	327.344	289.459	314.681	315.551				30500	Basal	232.411	222.913	233.737	212.863				30599	Basal	281.812	240.525	272.396	273.638					30600	Basal	257.892	228.77	242.184	243.732				30659	Basal	125.307	162.927				30653	Basal	164.836
			31000	Basal	271.195	270.088	254.214	265.052				30900	Basal	249.778	219.73	223.412	256.878				31099	Basal	255.925	248.351	251.89	233.948					31100	Basal	241.905	235.472	222.597	241.991				30959	Basal	151.869	173.346				30953	Basal	181.673
			31100	Basal	279.239	253.036	256.675	270.738				31000	Basal	219.728	206.343	229.837	257.805				31199	Basal	294.198	246.406	252.524	255.426					31400	Basal	255.863	232.522	229.988	269.143				31158	Basal	123.225	166.809				31053	Basal	185.912
			31200	Basal	271.994	218.777	221.352	230.123				31100	Basal	219.159	209.225	200.132	224.044				31399	Basal	268.772	249.174	275.112	261.258					31500	Basal	267.355	224.38	228.496	265.468				31358	Basal	138.503	193.201				31452	Basal	201.582
			31500	Basal	246.733	223.871	213.839	244.651				31400	Basal	253.709	218.235	228.148	240.554				31499	Basal	267.893	233.844	250.159	246.365					31600	Basal	257.779	251.351	244.776	293.865				31558	Basal	144.344	196.651				31552	Basal	190.12
			31700	Basal	273.254	217.096	250.683	230.284				31600	Basal	258.008	250.529	260.033	256.139				31599	Basal	243.006	209.64	231.281	233.802					31700	Basal	264.935	261.516	232.428	268.264				31658	Basal	126.07	206.11				31652	Basal	170.392
			32100	Basal	283.755	246.244	259.177	248.631				31900	Basal	203.332	187.844	199.991	190.768				31999	Basal	272.666	257.776	240.151	257.253					32000	Basal	258.563	236.479	220.753	246.973				31957	Basal	136.866	150.824				32051	Basal	215.171
			32400	Basal	233.457	208.792	205.517	229.956				32100	Basal	231.261	223.869	227.808	240.141				32099	Basal	284.307	258.395	260.679	302.249					32100	Basal	244.359	217.662	209.063	233.616				32157	Basal	142.808	175.916				32151	Basal	177.607
			32500	Basal	250.346	219.098	216.153	235.063				32400	Basal	260.216	247.547	262.851	255.163				32399	Basal	265.687	215.581	252.966	230.274					32500	Basal	218.696	227.515	230.232	235.874				32357	Basal	173.792	186.395				32450	Basal	202.886
			32600	Basal	275.653	252.002	251.912	245.692				32500	Basal	273.673	219.789	227.123	254.533				32599	Basal	273.877	246.903	277.059	251.398					32600	Basal	257.008	243.588	222.487	252.597				32457	Basal	142.099	175.787				32550	Basal	192.891
			32700	Basal	266.108	255.73	250.05	242.481				32600	Basal	248.19	194.506	191.271	213.002				32699	Basal	255.036	215.759	257.762	218.262					32700	Basal	253.395	264.167	229.549	241.751				32557	Basal	144.834	173.23				32650	Basal	168.993
			33000	Basal	298.91	253.13	272.752	258.619				33000	Basal	239.686	226.054	221.545	277.172				32999	Basal	283.176	240.229	266.593	282.008					33000	Basal	251.845	223.122	245.526	275.541				32956	Basal	100.866	149.349				33050	Basal	195.262
			33100	Basal	253.447	234.107	244.074	255.121				33100	Basal	247.813	262.423	235.818	267.65				33099	Basal	271.902	275.128	250.93	255.43					33100	Basal	272.048	247.804	264.254	264.936				33056	Basal	135.643	192.496				33150	Basal	190.472
			33400	Basal	232.452	220.019	198.991	208.579				33400	Basal	220.997	212.586	214.422	209.645				33199	Basal	262.924	236.803	229.656	251.585					33200	Basal	275.747	245.121	251.794	259.103				33455	Basal	131.168	169.607				33449	Basal	198.907
			33500	Basal	239.91	235.079	215.315	243.121				33500	Basal	185.497	184.615	209.752	229.346				33499	Basal	239.761	216.309	233.851	219.442					33500	Basal	241.525	197.268	200.823	209.341				33555	Basal	138.687	167.4				33549	Basal	203.66
			33600	Basal	244.686	245.354	252.494	245.339				33600	Basal	222.059	217.174	216.38	208.62				33599	Basal	267.268	248.342	249.153	238.789					33700	Basal	245.941	220.677	207.065	232.091				33655	Basal	129.614	182.912				33649	Basal	173.217
			34100	Basal	264.17	238.77	212.224	251.295				33900	Basal	238.732	246.529	221.508	243.972				33999	Basal	266.591	261.157	241.598	240.946					34000	Basal	231.035	238.068	234.596	235.688				34154	Basal	126.497	178.368				33949	Basal	209.491
			34400	Basal	248.999	218.167	229.19	231.039				33999	Basal	243.571	248.552	266.891	234.821				34099	Basal	250.194	202.981	223.538	194.799					34100	Basal	244.554	244.828	233.434	246.209				34354	Basal	138.166	212.318				34148	Basal	155.608
			34500	Basal	259.453	217.363	241.225	260.928				34100	Basal	242.588	243.147	202.912	226.051				34499	Basal	287.427	245.693	260.875	265.763					34200	Basal	263.992	214.409	210.229	263.922				34454	Basal	95.116	174.722				34348	Basal	190.981
			34600	Basal	262.487	228.514	230.78	263.033				34300	Basal	196.548	206.062	196.879	219.526				34599	Basal	283.512	269.261	253.095	274.892					34400	Basal	259.322	249.495	254.163	277.903				34554	Basal	137.631	160.853				34448	Basal	211.479
			34700	Basal	275.534	250.668	269.184	257.701				34500	Basal	225.499	219.247	208.652	228.162				34699	Basal	294.142	249.531	261.678	263.967					34600	Basal	272.67	245.533	241.737	250.583				34653	Basal	117.115	169.445				34648	Basal	185.389
			35000	Basal	237.506	250.045	268.681	250.509				34900	Basal	238.757	236.59	210.333	245.32				35099	Basal	254.385	253.097	277.875	261.144					35000	Basal	242.53	219.844	205.47	234.51				35053	Basal	142.888	182.902				35047	Basal	188.582
			35100	Basal	256.828	234.957	226.095	239.982				34999	Basal	230.842	203.499	211.374	215.47				35199	Basal	237.819	234.651	226.047	246.002					35100	Basal	237.5	206.772	187.092	245.571				35153	Basal	135.282	215.047				35147	Basal	155.441
			35200	Basal	233.291	216.529	217.664	239.078				35100	Basal	222.45	171.198	189.232	200.22				35399	Basal	276.627	286.491	278.776	260.118					35403	Basal	264.006	218.741	228.709	237.818				35452	Basal	150.573	181.259				35347	Basal	200.463
			35500	Basal	240.336	244.98	249.962	237.316				35299	Basal	234.171	243.484	237.228	220.277				35504	Basal	308.301	234.791	282.74	247.117					35600	Basal	250.594	209.507	231.521	247.703				35552	Basal	145.264	185.122				35447	Basal	207.371
			35700	Basal	279.146	262.412	261.809	229.026				35500	Basal	251.187	226.33	252.908	266.212				35599	Basal	269.406	239.389	255.726	267.359					35700	Basal	239.814	230.054	231.256	258.898				35652	Basal	160.014	213.012				35647	Basal	180.901
			36000	Basal	281.65	242.706	270.807	265.357				35900	Basal	211.521	205.733	190.215	206.668				36099	Basal	232.184	233.81	264.268	241.592					36000	Basal	264	238.118	239.816	267.488				35951	Basal	130.459	173.862				35947	Basal	203.932
			36100	Basal	253.114	215.748	211.285	242.129				35999	Basal	227.783	203.25	215.473	219.421				36199	Basal	271.016	251.941	254.561	246.925					36200	Basal	239.778	238.564	235.802	282.871				36051	Basal	129.905	203.964				36047	Basal	205.549
			36200	Basal	231.132	221.293	224.422	206.3				36300	Basal	252.113	254.135	226.805	250.016				36399	Basal	286.623	263.047	269.764	261.153					36500	Basal	205.743	207.587	206.407	238.81				36450	Basal	145.092	169.53				36146	Basal	188.446
			36500	Basal	290.485	277.869	231.595	249.202				36400	Basal	255.972	258.619	222.369	257.335				36499	Basal	245.224	223.155	221.355	227.661					36600	Basal	247.198	240.716	221.186	254.237				36550	Basal	143.464	175.697				36346	Basal	180.976
			36600	Basal	250.685	260.637	283.761	259.613				36499	Basal	227.85	232.078	212.157	215.368				36599	Basal	228.302	224.262	204.538	232.103					36700	Basal	228.995	202.732	196.182	234.113				36650	Basal	139.433	178.492				36646	Basal	155.331
			37100	Basal	254.382	203.486	220.486	226.316				36900	Basal	271.994	246.765	237.982	252.955				36999	Basal	269.087	257.229	251.404	238.037					37000	Basal	247.848	239.793	219.255	249.815				37050	Basal	124.175	187.561				36946	Basal	208.902
			37400	Basal	263.546	235.67	247.146	234.09				37099	Basal	248.83	229.276	244.16	228.115				37099	Basal	286.116	265.192	286.343	261.674					37100	Basal	229.866	255.22	250.373	239.15				37149	Basal	161.481	191.351				37345	Basal	180.915
			37500	Basal	239.862	253.346	239.104	251.079				37299	Basal	216.66	222.327	219.903	213.009				37199	Basal	288.842	239.615	280.94	257.051					37200	Basal	244.234	238.903	225.82	248.005				37349	Basal	131.087	183.361				37445	Basal	183.395
			37600	Basal	283.707	247.047	265.919	247.157				37400	Basal	245.947	204.051	201.427	212.799				37399	Basal	253.604	211.848	227.899	211.264					37400	Basal	272.45	259.701	235.331	272.066				37549	Basal	132.144	188.547				37545	Basal	193.034
			37700	Basal	283.406	268.042	254.314	273.897				37500	Basal	210.968	202.307	202.708	197.944				37599	Basal	274.375	217.947	227.954	247.102					37600	Basal	247.669	240.258	232.391	275.768				37649	Basal	142.217	181.153				37645	Basal	180.928
			38000	Basal	250.378	219.652	257.448	270.25				37999	Basal	240.505	256.661	230.646	243.022				37999	Basal	280.216	268.271	259.863	258.764					38000	Basal	208.44	225.559	224.551	219.413				37948	Basal	135.809	158.803				37945	Basal	196.215
			38200	Basal	248.594	228.727	239.844	232.006				38101	Basal	238.544	203.856	226.626	228.373				38099	Basal	269.746	233.215	232.009	242.356					38203	Basal	233.778	237.162	210.702	251.391				38048	Basal	139.622	191.646				38145	Basal	168.679
			38400	Basal	266.394	254.154	243.386	258.994				38300	Basal	203.874	200.486	189.867	212.763				38199	Basal	235.56	227.382	215.453	219.094					38400	Basal	240.995	239.17	229.795	246.775				38347	Basal	129.096	202.58				38345	Basal	197.069
			38500	Basal	262.352	260.828	258.587	257.535				38500	Basal	236.125	220.873	214.606	224.209				38499	Basal	261.204	234.751	259.165	244.179					38500	Basal	245.375	237.217	232.996	244.803				38547	Basal	138.595	217.932				38445	Basal	203.588
			38700	Basal	294.83	263.67	270.474	287.286				38600	Basal	238.846	223.157	218.948	260.293				38699	Basal	276.292	249.417	268.025	269.861					38600	Basal	261.798	240.727	269.689	260.59				38647	Basal	137.563	210.952				38545	Basal	177.968
			39000	Basal	257.834	240.014	237.015	226.076				38900	Basal	215.499	205.616	201.129	226.823				38999	Basal	251.7	201.675	245.503	224.357					39000	Basal	240.833	236.756	246.155	274.376				38946	Basal	166.778	192.813				39045	Basal	185.038
			39100	Basal	234.322	229.336	228.649	234.323				39000	Basal	195.559	181.573	203.965	210.194				39099	Basal	241.068	233.282	220.183	239.202					39100	Basal	241.505	206.454	238.246	263.202				39046	Basal	126.07	207.445				39145	Basal	179.688
			39200	Basal	241.731	217.719	208.874	241.52				39400	Basal	266.126	239.32	255.236	267.357				39499	Basal	278.235	258.948	242.619	260.843					39200	Basal	222.492	218.564	202.571	240.067				39146	Basal	113.071	162.563				39344	Basal	203.664
			39500	Basal	255.723	242.412	241.789	240.404				39500	Basal	248.529	210.702	222.601	244.032				39599	Basal	283.209	260.282	239.742	271.929					39500	Basal	202.845	209.551	236.089	236.519				39345	Basal	213.286	220.686				39544	Basal	175.273
			39600	Basal	295.799	251.535	255.09	280.707				39600	Basal	232.388	237.646	233.75	251.576				39699	Basal	294.159	220.676	259.564	237.88					39600	Basal	237.071	224.404	227.997	239.768				39445	Basal	130.916	144.52				39645	Basal	177.393
			40000	Basal	269.268	223.145	231.229	245.944				40000	Basal	226.024	205.942	206.882	228.967				39999	Basal	259.049	206.634	228.618	222.902					40200	Basal	282.889	239.092	227.842	261.2				39944	Basal	166.138	201.64				39944	Basal	195.146
			40100	Basal	249.198	221.751	238.981	237.055				40100	Basal	247.743	208.257	222.835	249.415				40099	Basal	256.985	218.906	233.074	239.889					40400	Basal	254.756	246.7	219.488	270.409				40144	Basal	148.748	214.27				40044	Basal	206.301
			40200	Basal	249.698	216.73	199.662	242.859				40299	Basal	258.085	238.741	227.303	231.713				40399	Basal	291.462	251.282	294.092	262.093					40500	Basal	274.494	245.869	249.243	259.408				40343	Basal	142.842	192.424				40144	Basal	169.038
			40500	Basal	252.8	237.656	247.989	231.921				40500	Basal	200.757	215.708	174.999	223.372				40499	Basal	270.606	226.668	255.672	258.686					40600	Basal	242.475	214.983	233.181	250.167				40543	Basal	141.257	202.412				40544	Basal	193.402
			40700	Basal	279.255	252.5	254.737	273.622				40600	Basal	185.267	201.835	212.473	196.08				40599	Basal	271.184	215.645	224.198	224.19					40700	Basal	220.391	214.182	215.07	230.681				40643	Basal	156.803	208.3				40645	Basal	168.225
			41000	Basal	245.201	224.639	222.53	229.527				40999	Basal	241.822	239.748	264.393	246.281				41099	Basal	293.062	258.317	233.64	247.963					41100	Basal	225.475	213.756	233.931	230.072				41042	Basal	147.59	200.99				40945	Basal	192.27
			41100	Basal	222.873	214.611	211.656	218.77				41100	Basal	246.185	233.364	236.168	234.525				41199	Basal	300.284	267.775	237.422	275.617					41200	Basal	235.983	233.588	218.801	229.325				41142	Basal	172.551	206.492				41045	Basal	198.963
			41200	Basal	232.282	207.489	223.008	217.584				41400	Basal	222.549	197.977	187.794	196.248				41399	Basal	241.726	237.181	219.069	218.335					41400	Basal	255.902	231.602	224.61	258.88				41342	Basal	166.029	215.961				41145	Basal	174.355
			41500	Basal	246.386	238.741	228.665	254.964				41500	Basal	227.439	199.718	206.385	216.375				41499	Basal	226.381	205.72	222.396	209.855					41500	Basal	257.456	235.606	223.634	252.643				41441	Basal	152.035	186.781				41345	Basal	196.18
			41700	Basal	298.938	271.136	285.782	253.845				41600	Basal	208.293	236.857	207.308	236.626				41699	Basal	261.141	235.475	236.228	245.969					41600	Basal	239.08	235.687	243.361	277.647				41641	Basal	119.14	211.432				41545	Basal	179.144
			42000	Basal	253.727	243.097	249.707	222.921				41899	Basal	241.481	218.895	212.042	234.943				41999	Basal	260.007	261.099	263.241	250.905					42000	Basal	227.847	255.193	238.204	257.7				42040	Basal	150.491	192.934				41945	Basal	193.805
			42100	Basal	231.983	213.511	212.379	230.795				41999	Basal	234.32	222.813	204.282	197.11				42099	Basal	306.164	231.244	263.8	263.403					42200	Basal	227.244	206.881	261.539	245.374				42140	Basal	178.195	210.11				42145	Basal	173.322
			42400	Basal	269.811	238.99	242.471	244.565				42099	Basal	207.484	206.492	202.491	202.964				42199	Basal	260.212	245.18	238.877	229.535					42400	Basal	215.803	205.904	209.885	232.821				42339	Basal	153.509	210.342				42345	Basal	187.799
			42600	Basal	413.138	358.908	332.078	348.914				42400	Basal	227.264	215.72	235.627	244.058				42499	Basal	258.222	229.687	242.469	214.355					42500	Basal	226.482	227.67	219.638	241.465				42439	Basal	145.91	189.793				42545	Basal	179.98
			42700	Basal	279.934	256.714	266.072	233.822				42600	Basal	238.094	222.174	219.817	249.902				42599	Basal	266.73	267.354	242.327	251.688					42700	Basal	257.66	251.569	221.488	232.612				42539	Basal	151.085	177.673				42645	Basal	183.185
			43000	Basal	262.081	218.01	231.78	244.408				42999	Basal	197.949	197.301	192.353	203.275				42999	Basal	269.076	251.337	245.324	241.399					43000	Basal	240.107	241.21	240.274	277.133				43038	Basal	102.147	199.965				42945	Basal	198.14
			43100	Basal	241.345	209.72	228.606	219.599				43100	Basal	206.353	225.922	201.764	242.167				43099	Basal	237.892	202.892	230.137	232.291					43100	Basal	248.282	262.499	250.532	261.097				43138	Basal	129.751	198.737				43045	Basal	162.056
			43500	Basal	265.141	245.207	248.77	251.882				43300	Basal	243.06	230.722	216.41	231.668				43399	Basal	254.258	236.481	241.291	228.925					43200	Basal	257.919	264.234	247.315	286.395				43437	Basal	128.199	191.752				43345	Basal	209.868
			43600	Basal	284.858	274.399	257.798	274.748				43500	Basal	215.329	222.547	235.129	232.19				43599	Basal	289.272	248.932	249.131	232.108					43500	Basal	224.677	238.816	208.467	234.175				43537	Basal	134.385	189.184				43445	Basal	201.513
			43700	Basal	267.147	272.983	281.733	288.811				43600	Basal	205.409	188.637	188.22	214.877				43699	Basal	310.354	260.369	270.888	262.801					43600	Basal	244.901	206.531	224.612	232.555				43637	Basal	133.034	188.095				43545	Basal	181.051
			44000	Basal	239.372	212.572	229.883	225.993				43899	Basal	208.33	221.923	216.046	223.783				43999	Basal	255.785	250.897	203.361	212.319					44100	Basal	236.974	224.084	218.498	252.38				43936	Basal	165.925	185.223				43945	Basal	197.524
			44400	Basal	268.851	228.101	230.248	227.119				43999	Basal	215.089	244.385	230.564	241.069				44199	Basal	260.934	226.436	248.976	215.036					44200	Basal	228.014	237.955	225.333	243.172				44036	Basal	142.086	193.373				44046	Basal	179.381
			44500	Basal	284.245	250.32	246.538	257.221				44099	Basal	237.938	231.896	232.595	230.404				44499	Basal	264.803	262.346	237.547	250.141					44400	Basal	249.984	218.376	218.403	251.585				44136	Basal	168.579	192.085				44346	Basal	203.074
			44600	Basal	270.612	257.009	262.339	244.066				44299	Basal	228.809	221.563	218.523	236.091				44599	Basal	289.768	247.654	260.092	259.232					44600	Basal	235.775	245.644	246.719	237.146				44336	Basal	142.997	233.028				44446	Basal	190.584
			44700	Basal	283.645	281.689	301.261	267.728				44499	Basal	199.83	223.169	210.549	223.11				44699	Basal	227.592	221.766	249.942	237.196					44700	Basal	265.234	253.469	236.541	273.798				44536	Basal	153.916	184.676				44546	Basal	166.673
			45000	Basal	262.092	232.706	259.999	234.926				45000	Basal	246.278	228.71	205.107	235.856				44999	Basal	268.36	236.231	235.362	213.22					45000	Basal	228.729	229.479	212.708	229.556				44935	Basal	169.19	199.188				44946	Basal	183.886
			45100	Basal	320.681	264.046	282.398	278.521				45100	Basal	227.963	220.048	195.671	223.45				45099	Basal	265.656	215.011	269.47	240.643					45100	Basal	219.5	212.526	203.208	211.924				45035	Basal	128.207	209.338				45046	Basal	154.17
			45400	Basal	265.991	216.619	240.913	244.817				45400	Basal	216.043	215.391	189.541	230.307				45399	Basal	263.027	227.234	241.909	213.272					45200	Basal	221.45	205.644	202.863	219.841				45135	Basal	119.908	206.371				45346	Basal	208.774
			45500	Basal	263.48	232.647	240.543	223.755				45500	Basal	230.305	206.637	225.627	234.547				45499	Basal	252.076	229.508	234.56	220.99					45500	Basal	226.392	223.669	216.989	231.342				45534	Basal	152.596	192.737				45446	Basal	204.102
			45700	Basal	312.973	268.564	282.902	267.815				45600	Basal	250.533	228.988	221.521	250.977				45699	Basal	243.252	211.186	218.273	206.325					45700	Basal	233.525	197.752	217.599	235.36				45634	Basal	145.633	197.42				45646	Basal	189.31
			46000	Basal	257.497	238.326	254.723	257.271				45900	Basal	206.171	188.26	181.979	188.918				45999	Basal	293.962	253.035	251.939	243.12					46000	Basal	256.486	247.541	227.468	248.093				45933	Basal	158.404	180.99				45946	Basal	206.774
			46100	Basal	241.334	205.15	216.443	225.161				46099	Basal	227.703	195.301	211.642	217.364				46199	Basal	277.533	240.459	259.962	255.177					46100	Basal	272.139	232.698	243.46	258.693				46033	Basal	166.384	211.192				46046	Basal	154.34
			46400	Basal	263.176	239.269	211.459	255.839				46299	Basal	241.138	231.396	243.195	233.91				46399	Basal	232.434	207.863	220.377	245.958					46400	Basal	250.288	242.081	231.84	251.339				46333	Basal	146.946	198.718				46147	Basal	178.546
			46500	Basal	265.011	237.095	240.391	248.001				46399	Basal	251.581	244.075	238.964	258.862				46599	Basal	239.425	238.982	229.032	211.63					46500	Basal	263.811	225.213	219.927	227.356				46532	Basal	167.841	196.648				46347	Basal	192.329
			46600	Basal	271.75	231.486	266.355	282.73				46600	Basal	228.119	213.033	222.105	209.461				46699	Basal	295.797	243.246	258.013	246.861					46700	Basal	229.294	220.353	218.59	224.185				46632	Basal	145.499	183.495				46547	Basal	160.904
			47000	Basal	275.473	249.746	246.484	268.033				47100	Basal	231.221	236.04	251.847	220.727				46999	Basal	289.953	256.256	261.579	255.066					47100	Basal	244.651	216.885	218.81	239.513				46932	Basal	144.918	193.487				46947	Basal	176.898
			47100	Basal	265.112	222.999	236.689	231.116				47300	Basal	234.283	227.295	223.722	225.327				47099	Basal	252.683	214.462	257.371	244.957					47200	Basal	227.325	202.812	246.2	250.495				47131	Basal	154.099	211.016				47047	Basal	172.018
			47402	Basal	258.567	219.189	254.354	245.792				47400	Basal	201.145	210.012	211.207	204.47				47199	Basal	246.136	212.731	213.262	220.804					47400	Basal	238.87	252.474	244.01	240.716				47331	Basal	114.988	193.867				47147	Basal	199.571
			47600	Basal	268.053	265.315	268.437	261.76				47500	Basal	199.86	193.155	175.603	200.61				47499	Basal	262.494	254.993	235.276	235.491					47500	Basal	242.737	237.435	237.751	276.824				47431	Basal	152.504	184.66				47447	Basal	189.918
			47700	Basal	271.491	285.581	270.925	240.843				47600	Basal	179.728	189.43	209.377	220.707				47599	Basal	304.056	262.196	249.859	252.319					47600	Basal	245.553	226.806	242.922	275.7				47531	Basal	160.768	212.053				47647	Basal	193.652
			48000	Basal	289.589	251.259	248.376	246.504				47899	Basal	230.346	231.549	227.732	235.582				47999	Basal	246.674	225.796	238.336	237.817					48000	Basal	243.82	213.971	202.077	234.956				47930	Basal	130.921	188.139				47947	Basal	186.872
			48200	Basal	303.516	270.722	252.515	250.425				48001	Basal	270.507	250.877	239.962	241.921				48199	Basal	228.216	211.184	241.533	240.749					48099	Basal	212.636	212.024	202.272	238.88				48030	Basal	153.437	199.811				48147	Basal	174.561
			48400	Basal	252.972	229.991	224.213	245.739				48399	Basal	195.152	203.103	217.995	223.369				48399	Basal	264.9	235.663	260.435	244.827					48400	Basal	216.486	210.855	192.316	228.295				48130	Basal	124.13	210.268				48347	Basal	206.092
			48500	Basal	281.04	241.005	240.86	248.783				48499	Basal	218.552	234.539	191.604	229.271				48499	Basal	280.905	286.413	303.178	272.164					48500	Basal	246.815	210.733	207.781	227.352				48530	Basal	151.111	205.594				48548	Basal	177.598
			48600	Basal	290.768	247.368	273.005	244.886				48600	Basal	232.361	232.482	240.924	243.452				48699	Basal	259.394	238.43	239.9	245.759					48600	Basal	243.74	221.662	221.517	261.165				48629	Basal	149.545	220.457				48648	Basal	203.553
			49000	Basal	293.097	232.717	244.251	263.361				48899	Basal	202.696	205.927	197.358	211.185				48999	Basal	263.188	226.59	238.269	220.95					49000	Basal	237.713	254.295	218.709	266.868				48929	Basal	117.239	199.843				49048	Basal	183.584
			49100	Basal	257.392	239.414	236.983	248.937				48999	Basal	194.71	191.537	172.177	208.364				49099	Basal	262.555	221.874	259.797	229.234					49099	Basal	283.147	253.449	222.552	271.501				49129	Basal	160.442	191.162				49148	Basal	184.596
			49200	Basal	250.962	217.05	215.936	244.74				49099	Basal	211.403	197.581	191.97	210.002				49199	Basal	290.24	261.564	265.239	253.822					49200	Basal	259.855	233.92	261.718	283.491				49328	Basal	199.438	219.098				49348	Basal	185.665
			49500	Basal	286.903	227.526	257.454	254.14				49400	Basal	237.315	238.942	243.589	235.947				49399	Basal	279.451	251.639	259.663	279.015					49500	Basal	227.607	225.643	221.768	233.047				49528	Basal	125.232	184.437				49548	Basal	164.551
			49700	Basal	243.534	246.231	255.152	243.431				49500	Basal	260.549	228.942	239.474	228.1				49599	Basal	249.727	223.005	239.558	232.416					49600	Basal	215.27	196.167	198.855	220.511				49628	Basal	134.67	183.454				49648	Basal	187.971
			50000	Basal	305.934	239.327	275.59	262.418				49999	Basal	227.539	235.51	208.589	224.762				50199	Basal	278.315	273.595	278.381	275.902					50000	Basal	217.42	214.547	193.755	206.277				49928	Basal	157.296	228.913				49951	Basal	170.556
			50100	Basal	262.286	242.499	259.959	250.596				50099	Basal	246.397	216.67	212.115	222.055				50399	Basal	271.456	232.895	234.891	239.411					50200	Basal	230.904	252.533	228.94	232.401				50028	Basal	131.289	190.63				50148	Basal	179.583
			50200	Basal	245.127	206.283	239.333	236.046				50399	Basal	220.121	193.907	208.053	207.663				50499	Basal	262.038	225.056	212.559	217.694					50400	Basal	273.908	251.639	225.727	272.352				50327	Basal	166.226	231.86				50348	Basal	187.693
			50400	Basal	256.572	229.864	247.134	221.873				50499	Basal	198.024	205.324	190.611	204.005				50599	Basal	243.217	220.617	234.788	219.232					50600	Basal	259.203	252.186	223.375	271.962				50427	Basal	171.744	222.784				50448	Basal	171.143
			50700	Basal	272.359	242.875	271.314	250.943				50599	Basal	220.101	205.181	205.574	227.872				50699	Basal	306.468	275.82	302.707	281.421					50700	Basal	270.868	228.68	225.468	265.316				50527	Basal	153.933	216.632				50548	Basal	175.522
			51000	Basal	277.512	274.636	260.47	283.702				50899	Basal	240.585	237.262	239.244	258.458				50999	Basal	273.885	282.797	260.253	266.892					51000	Basal	231.479	219.858	213.322	225.662				51026	Basal	156.079	214.012				51049	Basal	184.392
			51202	Basal	221.657	238.812	215.918	250.631				50999	Basal	267.165	233.392	232.452	246.421				51099	Basal	316.847	259.387	270.586	259.798					51099	Basal	227.36	203.223	209.134	222.725				51126	Basal	138.064	198.402				51149	Basal	173.734
			51500	Basal	264.473	257.968	270.034	280.183				51099	Basal	237.267	214.611	190.474	217.648				51499	Basal	282.367	256.398	266.738	265.954					51200	Basal	210.335	191.178	195.969	224.148				51326	Basal	150.187	181.836				51349	Basal	202.981
			51600	Basal	256.644	236.146	236.12	243.672				51299	Basal	183.978	201.769	185.508	222.229				51599	Basal	334.066	305.838	314.881	282.787					51600	Basal	233.776	230.444	217.857	235.428				51426	Basal	137.244	203.287				51549	Basal	164.579
			51700	Basal	280.972	236.659	271.448	245.847				51500	Basal	240.485	212.449	218.952	235.081				51699	Basal	282.649	264.408	282.528	256.92					51699	Basal	263.61	218.549	228.599	240.289				51526	Basal	160.616	221.542				51649	Basal	190.019
			52000	Basal	299.516	257.613	271.324	282.197				51899	Basal	212.582	189.09	195.008	206.249				51999	Basal	307.58	268.238	275.648	268.036					52100	Basal	247.686	227.09	238.191	238.814				51925	Basal	124.012	193.983				51949	Basal	195.655
			52100	Basal	267.638	264.771	253.766	302.461				52099	Basal	209.589	216.493	224.208	221.494				52099	Basal	289.974	248.822	263.497	257.093					52200	Basal	280.19	225.603	231.832	278.658				52025	Basal	157.401	166.072				52149	Basal	201.938
			52200	Basal	256.031	245.012	255.421	216.36				52299	Basal	235.075	220.558	235.746	228.402				52199	Basal	287.852	251.857	276.947	252.971					52400	Basal	245.475	235.93	240.024	242.045				52125	Basal	165.964	221.732				52449	Basal	183.796
			52500	Basal	259.815	235.301	251.402	238.039				52399	Basal	245.112	244.964	222.482	285.131				52499	Basal	374.512	347.998	327.285	343.836					52500	Basal	215.369	215.218	211.561	225.769				52325	Basal	166.85	190.56				52549	Basal	178.944
			52600	Basal	268.391	242.124	253.81	239.053				52499	Basal	254.522	240.494	227.588	243.506				52699	Basal	346.205	302.573	331.608	276.935					52700	Basal	204.665	202.105	199.558	197.369				52525	Basal	140.41	190.24				52649	Basal	186.092
			53000	Basal	299.642	258.718	280.924	269.417				53099	Basal	257.093	247.023	230.801	251.107				53099	Basal	249.408	219.763	240.377	233.65					53000	Basal	226.776	207.163	207.501	228.623				53124	Basal	120.913	188.312				52950	Basal	174.66
			53100	Basal	310.438	265.856	264.741	283.11				53299	Basal	242.997	239.133	222.349	223.41				53199	Basal	277.064	237.11	234.628	268.571					53400	Basal	230.977	224.734	220.245	239.81				53323	Basal	172.28	229.238				53050	Basal	169.767
			53200	Basal	275.358	264.908	245.223	255.539				53399	Basal	220.366	191.803	199.918	235.513				53399	Basal	294.367	274.182	275.419	258.122					53500	Basal	231.262	249.652	223.52	231.652				53423	Basal	185.338	238.43				53450	Basal	176.323
			53400	Basal	246.599	236.478	211.533	240.631				53499	Basal	184.495	195.821	202.908	201.983				53499	Basal	288.308	257.435	265.937	248.866					53600	Basal	238.126	231.333	246.346	285.229				53523	Basal	144.403	185.234				53550	Basal	198.482
			53600	Basal	236.227	228.899	237.821	234.261				53599	Basal	219.805	223.852	204.356	215.418				53699	Basal	271.204	224.39	238.296	226.301					53700	Basal	239.524	226.806	210.813	290.161				53623	Basal	147.786	190.101				53650	Basal	198.498
			54000	Basal	296.183	274.019	276.799	249.995				53899	Basal	232.86	233.811	240.45	246.379				53999	Basal	265.4	241.153	265.091	247.68					53999	Basal	231.477	224.542	232.453	236.054				53923	Basal	172.917	216.181				54050	Basal	170.521
			54200	Basal	288.244	255.601	266.841	284.273				53999	Basal	230.074	243.838	219.107	226.977				54099	Basal	280.516	274.208	283.669	282.094					54100	Basal	223.149	215.281	191.902	249.67				54023	Basal	210.015	218.151				54350	Basal	188.205
			54400	Basal	230.479	211.348	224.181	215.015				54299	Basal	183.737	201.355	219.769	197.097				54199	Basal	291.85	274.824	259.476	267.641					54500	Basal	219.132	204.036	223.36	223.409				54322	Basal	163.895	186.59				54450	Basal	168.448
			54600	Basal	236.177	240.734	240.916	239.264				54399	Basal	207.99	209.421	201.41	208.554				54399	Basal	280.05	261.587	250.298	247.738					54600	Basal	232.642	198.107	218.574	208.616				54422	Basal	190.585	209.576				54551	Basal	178.111
			54700	Basal	254.433	239.176	253.554	249.541				54499	Basal	211.77	215.29	211.336	218.244				54499	Basal	260.739	209.638	203.36	210.592					54700	Basal	214.141	218.344	230.925	253.126				54622	Basal	160.119	207.853				54651	Basal	189.74
			55000	Basal	296.914	258.69	275.736	265.971				54899	Basal	211.971	207.497	185.37	203.23				54999	Basal	298.179	240.712	263.251	253.968					55100	Basal	243.244	243.185	234.341	262.688				54921	Basal	186.146	215.089				54951	Basal	180.907
			55100	Basal	300.585	274.543	283.96	305.773				55099	Basal	343.359	344.287	320.509	340.894				55110	Basal	305.124	283.123	274.703	285.657					55199	Basal	254.6	232.653	241.35	240.864				55121	Basal	156.167	213.205				55151	Basal	196.375
			55500	Basal	343.831	328.687	319.715	334.392				55399	Basal	232.529	219.608	216.547	263.825				55199	Basal	295.671	234.394	249.148	238.419					55500	Basal	229.333	232.009	236.638	249.941				55321	Basal	143.112	206.566				55351	Basal	184.286
			55600	Basal	218.099	218.99	218.272	256.378				55499	Basal	249.5	211.634	225.63	258.567				55399	Basal	256.112	245.054	232.49	254.4					55600	Basal	191.483	200.438	197.211	211.989				55421	Basal	145.253	194.987				55551	Basal	203.643
			55700	Basal	231.773	228.074	251.447	243.966				55599	Basal	245.217	213.988	221.306	224.56				55699	Basal	265.965	248.093	249.388	242.458					55700	Basal	226.319	202.519	189.713	210.184				55520	Basal	154.614	191.59				55651	Basal	196.236
			56000	Basal	279.175	266.412	256.666	261.515				55899	Basal	227.633	220.261	206.229	210.051				55999	Basal	255.945	253.129	248.739	246.818					55999	Basal	240.799	235.436	224.787	217.599				55920	Basal	138.06	193.525				55951	Basal	170.142
			56100	Basal	283.541	268.082	275.26	285.076				56099	Basal	220.389	241.337	231.242	253.099				56199	Basal	220.923	211.746	200.663	231.309					56199	Basal	243.607	229.092	236.242	267.342				56120	Basal	198.258	211.805				56151	Basal	194.294
			56200	Basal	301.667	274.658	280.044	277.478				56399	Basal	187.035	191.285	177.796	194.414				56399	Basal	258.95	227.172	231.89	232.419					56400	Basal	250.756	226.202	239.714	247.618				56419	Basal	158.341	199.2				56351	Basal	178.97
			56500	Basal	267.058	237.329	227.192	221.559				56499	Basal	191.169	202.096	202.443	212.211				56499	Basal	240.142	238.803	252.484	227.597					56600	Basal	263.993	250.775	211.587	239.297				56519	Basal	139.341	205.843				56551	Basal	185.19
			56600	Basal	232.058	235.462	220.644	223.487				56599	Basal	214.716	221.647	209.549	191.057				56699	Basal	299.261	282.411	275.389	257.309					56700	Basal	268.819	247.949	234.752	268.06				56619	Basal	163.543	221.919				56651	Basal	202.009
			57000	Basal	264.593	240.99	251.978	220.155				56899	Basal	246.002	237.447	225.437	255.49				56999	Basal	248.602	224.255	246.114	216.778					57099	Basal	215.8	211.32	223.563	232.361				56919	Basal	138.532	205.924				57052	Basal	203.889
			57200	Basal	314.472	279.057	266.859	258.662				56999	Basal	250.96	208.407	215.087	255.803				57099	Basal	250.535	233.784	243.374	235.3					57199	Basal	221.492	185.914	201.186	220.41				57018	Basal	129.055	191.268				57152	Basal	214.102
			57400	Basal	290.54	252.373	263.395	253.305				57099	Basal	221.289	223.005	208.426	222.254				57499	Basal	295.395	272.14	296.79	247.617					57499	Basal	221.638	203.658	212.813	225.569				57418	Basal	170.867	200.577				57452	Basal	184.046
			57600	Basal	257.724	212.652	212.801	222.711				57399	Basal	224.909	233.731	208.133	217.807				57599	Basal	271.334	265.788	285.486	245.018					57600	Basal	220.571	224.233	211.747	255.254				57518	Basal	158.529	211.815				57552	Basal	195.544
			57700	Basal	236.189	228.609	232.375	224.092				57499	Basal	224.539	247.836	234.905	243.707				57699	Basal	252.172	221.503	214.673	211.664					57700	Basal	221.403	194.302	213.437	233.646				57618	Basal	127.109	177.128				57652	Basal	203.221
			58000	Basal	255.823	244.003	269.949	239.18				57899	Basal	224.079	210.605	188.37	203.839				57999	Basal	252.768	246.863	247.569	234.054					58200	Basal	279.829	244.442	244.405	255.268				57917	Basal	153.686	193.728				57952	Basal	182.315
			58100	Basal	275.095	248.786	251.113	275.374				57999	Basal	197.656	193.389	197.378	189.08				58099	Basal	301.078	260.921	266.216	255.091					58400	Basal	246.78	225.981	223.382	268.995				58017	Basal	184.289	216.898				58052	Basal	212.096
			58400	Basal	308.273	264.754	276.06	262.923				58099	Basal	217.711	193.297	196.301	237.668				58403	Basal	266.119	258.387	246.798	242.537					58499	Basal	259.151	238.029	212.006	245.85				58317	Basal	162.972	185.685				58152	Basal	180.27
			58500	Basal	277.547	236.262	270.084	279.82				58399	Basal	237.433	244.601	235.878	246.406				58499	Basal	282.873	237.465	237.737	225.349					58600	Basal	243.195	213.972	229.922	229.916				58516	Basal	203.855	228.567				58452	Basal	170.481
			58700	Basal	237.744	231.083	218.865	253.057				58599	Basal	208.923	211.725	205.109	221.362				58599	Basal	215.993	212.931	219.283	223.466					58699	Basal	216.088	195.101	219.248	214.955				58616	Basal	206.415	226.511				58652	Basal	192.71
			59000	Basal	274.338	248.27	261.618	250.316				58999	Basal	238.311	221.304	220.139	230.25				58999	Basal	296.14	230.047	251.666	247.697					59100	Basal	208.766	234.69	219.86	230.482				59016	Basal	159.868	196.064				58952	Basal	190.762
			59100	Basal	277.63	248.995	248.132	239.892				59099	Basal	259.405	249.097	250.671	249.695				59199	Basal	278.277	268.9	260.536	269.471					59200	Basal	221.725	242.697	215.156	248.686				59116	Basal	169.184	215.023				59152	Basal	189.559
			59400	Basal	288.063	277.267	276.284	279.687				59299	Basal	213.219	220.487	233.927	212.303				59399	Basal	225.948	197.758	198.353	199.52					59400	Basal	234.71	221.842	221.279	231.826				59315	Basal	153.709	190.183				59353	Basal	189.497
			59500	Basal	291.199	252.306	282.735	274.222				59399	Basal	198.983	212.136	215.736	215.31				59599	Basal	249.8	220.936	210.428	202.833					59499	Basal	263.038	249.82	242.947	261.116				59415	Basal	179.094	178.646				59553	Basal	193.304
			59600	Basal	264.501	246.37	250.153	261.427				59499	Basal	199.281	219.658	202.317	226.697				59699	Basal	263.133	238.345	246.081	236.217					59700	Basal	260.234	235.364	245.381	239.871				59615	Basal	170.752	194.594				59653	Basal	186.093
			60200	Basal	258.309	271.907	251.896	275.505				59999	Basal	234.657	208.729	226.587	202.027				60099	Basal	300.742	267.022	263.118	255.214					59999	Basal	242.37	221.55	229.891	265.866				59914	Basal	143.71	191.441				59953	Basal	198.568
			60400	Basal	268.583	286.606	278.113	276.1				60099	Basal	224.165	199.434	199.309	213.46				60199	Basal	251.551	210.933	224.521	209.779					60200	Basal	226.987	221.738	220.849	247.249				60014	Basal	147.864	175.929				60053	Basal	198.973
			60500	Basal	292.216	275.821	263.275	271.052				60299	Basal	200.624	199.694	202.729	204.287				60399	Basal	269.744	236.192	241.671	216.136					60400	Basal	209.666	210.438	212.372	229.958				60414	Basal	185.303	255.588				60153	Basal	180.578
			60600	Basal	289.168	253.424	282.792	283.542				60399	Basal	227.439	200.054	201.561	224.142				60499	Basal	260.38	252.127	256.766	239.73					60499	Basal	240.038	213.229	207.637	226.9				60513	Basal	165.177	215.169				60353	Basal	183.914
			60700	Basal	272.686	238.296	262.647	261.374				60599	Basal	243.82	231.366	220.967	222.767				60599	Basal	270.043	250.54	258.116	235.514					60600	Basal	235.513	217.123	211.928	213.013				60613	Basal	143.252	191.871				60453	Basal	183.663
			61200	Basal	293.077	272.887	275.197	317.567				60999	Basal	219.781	210.346	202.084	213.128				60999	Basal	252.593	216.238	215.518	244.426					61100	Basal	243.415	223.008	201.43	236.767				60913	Basal	144.67	202.991				60953	Basal	204.074
			61400	Basal	298.616	286.593	289.89	287.824				61099	Basal	232.781	220.731	211.876	229.488				61099	Basal	240.967	224.891	219.61	228.301					61200	Basal	245.789	226.017	230.355	251.518				61013	Basal	184.618	203.191				61053	Basal	201.466
			61500	Basal	293.737	272.837	279.2	311.441				61299	Basal	269.751	233.707	228.197	232.557				61399	Basal	289.437	253.992	248.527	239.839					61400	Basal	256.83	247.312	246.809	234.138				61113	Basal	158.316	208.658				61353	Basal	201.733
			61600	Basal	306.513	300.035	281.827	330.498				61399	Basal	252.459	246.471	248.481	268.56				61499	Basal	275.392	283.726	257.356	256.563					61600	Basal	221.949	219.739	192.992	219.566				61312	Basal	151.173	186.879				61553	Basal	173.829
			61700	Basal	293.23	280.712	266.377	285.564				61599	Basal	213.527	223.305	201.876	236.544				61599	Basal	294.86	242.341	273.646	286.572					61700	Basal	234.898	208.004	195.349	209.909				61412	Basal	169.247	206.12				61653	Basal	175.234
			62000	Basal	271.807	205.854	225.785	232.757				61899	Basal	225.004	223.541	204.712	244.705				62099	Basal	248.722	245.296	227.666	237.282					62099	Basal	220.761	194.695	208.911	535.366				62012	Basal	120.41	213.888				61953	Basal	204.485
			62100	Basal	267.538	235.598	263.634	266.222				61999	Basal	240.306	252.823	248.74	231.102				62199	Basal	274.754	226.92	257.764	265.192					62400	Basal	324.231	226.383	253.608	463.565				62111	Basal	166.995	221.196				62153	Basal	178.651
			62200	Basal	255.686	247.972	260.457	246.245				62099	Basal	240.597	235.978	258.428	258.849				62399	Basal	276.029	261.779	259.495	242.368					62500	Basal	401.006	224.288	249.569	495.508				62311	Basal	153.383	195.632				62453	Basal	194.447
			62500	Basal	289.151	243.217	276.748	261.958				62399	Basal	204.463	212.843	199.668	214.068				62499	Basal	278.395	235.88	249.503	251.027					62599	Basal	305.649	241.481	254.21	355.388				62411	Basal	132.062	196.405				62553	Basal	190.578
			62700	Basal	373.503	308.82	351.394	324.597				62599	Basal	229.708	209.057	219.242	227.632				62599	Basal	264.423	214.678	275.779	242.964					62699	Basal	502.282	241.59	284.307	414.595				62611	Basal	151.404	218.168				62653	Basal	175.72
			63000	Basal	240.403	217.974	242.631	244.546				62899	Basal	253.586	241.064	246.932	259.382				62999	Basal	274.108	241.524	244.109	229.712					63099	Basal	508.102	242.989	278.931	412.519				62910	Basal	190.697	197.161				63053	Basal	165.255
			63400	Basal	271.662	266.842	248.055	301.447				62999	Basal	216.163	198.518	195.276	200.877				63099	Basal	285.036	243.246	262.621	234.398					63199	Basal	202.355	261.203	326.123	80.485				63010	Basal	116.588	170.787				63153	Basal	182.043
			63500	Basal	292.546	245.526	275.053	248.712				63299	Basal	230.142	217.153	215.882	209.198				63199	Basal	267.699	263.785	250.205	256.053					63400	Basal	603.995	236.013	440.887	431.896				63110	Basal	127.458	199.258				63353	Basal	201.641
			63600	Basal	298.082	268.675	283.175	287.316				63399	Basal	244.043	241.39	202.362	232.282				63399	Basal	254.889	240.958	255.35	250.185					63600	Basal	501.639	228.323	269.197	448.498				63410	Basal	153.954	207.99				63453	Basal	195.151
			63700	Basal	307.807	278.94	269.835	279.008				63499	Basal	253.931	240.838	238.54	234.769				63699	Basal	261.278	239.619	231.398	226.035					63700	Basal	71.185	239.401	144.691	458.216				63609	Basal	136.292	204.094				63553	Basal	170.653
			64000	Basal	285.281	246.888	247.459	239.838				63999	Basal	235.334	211.588	204.346	250.835				63999	Basal	281.566	257.319	258.026	264.019					64000	Cold response	245.087	229.201	301.437	123.948				64009	Basal	154.349	204.802				63953	Basal	183.506
			64200	Basal	236.308	245.498	225.791	214.232				64099	Basal	241.101	230.892	236.921	236.955				64099	Basal	275.961	279.671	258.904	235.915					64199	Cold response	509.322	294.201	285.96	609.626				64109	Basal	158.933	182.948				64053	Basal	192.777
			64500	Basal	268.072	257.203	259.797	266.209				64299	Basal	250.914	246.853	241.985	271.963				64199	Basal	284.22	254.364	238.93	242.353					64399	Cold response	499.944	268.598	297.104	649.379				64408	Basal	163.337	198.883				64153	Basal	164.864
			64600	Basal	298.791	250.128	296.52	275.163				64499	Basal	232.544	200.827	206.135	232.801				64499	Basal	260.222	223.151	239.544	232.071					64499	Cold response	372.491	228.056	278.706	514.771				64508	Basal	171.871	214.416				64553	Basal	210.283
			64700	Basal	284.444	276.657	307.447	284.575				64599	Basal	198.327	200.137	195.369	201.256				64599	Basal	270.685	237.185	225.946	223.425					64599	Cold response	375.508	231.363	285.486	379.465				64608	Basal	184.731	209.299				64653	Basal	183.842
			65000	Basal	280.846	276.012	296.439	307.575				64899	Basal	252.341	210.263	222.161	229.05				64999	Basal	264.889	232.819	257.031	232.039					65199	Cold response	231.699	212.22	294.251	375.785				65008	Basal	180.603	178.834				65053	Basal	181.297
			65101	Basal	281.091	268.44	268.706	274.301				64999	Basal	242.464	248.086	238.431	222.424				65199	Basal	250.308	206.368	232.272	220.361					65399	Cold response	226.312	210.005	245.218	306.902				65107	Basal	169.49	206.107				65153	Basal	195.204
			65200	Basal	280.933	233.575	239.16	250.916				65099	Basal	254.275	228.169	247.141	252.027				65499	Basal	264.151	219.985	264.398	241.318					65499	Cold response	199.234	219.68	250.848	363.982				65307	Basal	206.792	179.096				65353	Basal	169.599
			65400	Basal	273.589	251.688	248.784	248.859				65399	Basal	212.7	218.748	202.985	215.211				65599	Basal	269.729	250.525	271.743	249.507					65599	Cold response	203.763	225.993	239.206	363.414				65507	Basal	143.46	199.074				65453	Basal	185.688
			65500	Basal	265.059	238.245	244.376	245.154				65499	Basal	212.477	215.365	229.819	217.792				65699	Basal	286.164	241.017	254.369	257.345					65699	Cold response	240.28	223.207	258.822	183.823				65607	Basal	165.106	207.682				65653	Basal	177.364
			66000	Basal	311.507	287.358	273.952	297.203				66099	Basal	195.117	209.234	192.707	219.431				65999	Basal	229.386	214.909	206.233	226.916					66000	Cold response	227.601	219.331	266.265	272.038				65907	Basal	172.173	186.724				66052	Basal	202.007
			66100	Basal	281.857	315.958	266.79	279.143				66299	Basal	240.889	210.974	191.959	215.271				66399	Basal	272.102	227.223	263.716	216.635					66100	Cold response	222.987	212.258	237.46	352.715				66006	Basal	169.626	199.722				66152	Basal	213.807
			66200	Basal	269.227	242.541	263.867	260.432				66399	Basal	247.757	255.466	230.044	209.807				66499	Basal	292.149	258.584	256.434	248.507					66200	Cold response	223.095	200.736	223.558	316.694				66106	Basal	142.529	194.427				66352	Basal	181.787
			66500	Basal	256.213	241.192	248.884	227.834				66499	Basal	242.3	238.161	244.16	241.494				66599	Basal	250.745	246.016	242.685	268.942					66499	Cold response	225.005	216.472	255.902	467.178				66306	Basal	146.593	203.96				66552	Basal	170.775
			66600	Basal	271.946	241.959	246.998	269.866				66599	Basal	239.339	225.528	213.706	237.748				66699	Basal	252.269	222.772	222.626	230.01					66699	Cold response	584.84	559.535	449.748	556.811				66606	Basal	138.222	176.091				66652	Basal	196.373
			67100	Basal	383.247	382.776	376.591	381.954				66899	Basal	192.233	222.563	207.809	202.279				66999	Basal	261.677	210.834	234.356	219.386					66999	Cold response	299.994	705.779	467.331	573.777				66906	Basal	186.453	241.173				67052	Basal	205.207
			67200	Basal	310.335	258.345	274.663	282.635				67099	Basal	232.29	225.831	209.646	222.913				67099	Basal	250.592	245.429	248.135	246.022					67199	Cold response	367.137	345.759	324.423	342.251				67305	Basal	130.793	195.434				67352	Basal	159.881
			67400	Basal	248.392	235.64	234.421	238.411				67299	Basal	255.816	258.349	225.012	242.597				67399	Basal	284.199	244.819	244.924	255.913					67399	Cold response	245.541	240.317	242.847	294.06				67405	Basal	148.148	211.624				67452	Basal	192.26
			67600	Basal	271.506	238.559	239.638	260.149				67399	Basal	229.155	219.481	219.182	224.389				67499	Basal	268.663	239.482	226.07	224.817					67499	Cold response	250.417	223.707	240.401	241.26				67505	Basal	174.31	189.26				67552	Basal	197.763
			67700	Basal	269.883	273.974	266.487	256.199				67499	Basal	227.61	196.002	180.728	195.186				67599	Basal	238.504	208.748	206.673	208.494					67599	Cold response	220.035	235.952	234.602	244.791				67605	Basal	207.215	216.819				67652	Basal	189.084
			68000	Basal	290.2	299.629	273.437	262.815				67899	Basal	244.103	236.869	207.762	237.959				68099	Cold response	301.013	253.966	295.561	255.607					68200	Cold response	262.184	227.869	257.575	256.194				67904	Basal	177.839	205.939				67951	Basal	201.936
			68100	Basal	294.437	277.336	277.873	262.786				67999	Basal	240.525	226.663	227.48	227.247				68399	Cold response	243.24	222.459	248.652	218.336					68399	Cold response	253.218	255.877	239.492	247.142				68004	Basal	173.344	209.236				68152	Basal	182.975
			68400	Basal	282.54	249.535	248.902	237.755				68099	Basal	220.584	223.864	196.936	240.065				68499	Cold response	309.988	215.955	241.946	217.303					68499	Cold response	247.929	229.18	237.824	258.051				68104	Basal	165.9	203.608				68351	Basal	169.332
			68500	Basal	355.98	328.766	314.085	361.538				68399	Basal	199.706	215.306	198.219	246.179				68599	Cold response	281.975	214.59	243.747	242.209					68599	Cold response	198.127	223.082	245.354	261.73				68304	Basal	157.422	189.946				68451	Basal	178.807
			68700	Cold response	244.335	218.229	232.058	235.043				68599	Basal	224.416	222.575	213.474	237.283				68699	Cold response	292.071	218.887	251.145	254.787					68699	Cold response	212.302	205.085	216.169	245.29				68504	Basal	181.93	194.473				68551	Basal	199.761
			69100	Cold response	294.716	269.467	287.047	287.112				69099	Basal	235.735	208.365	203.425	236.927				68998	Cold response	686.073	278.989	388.394	280.015					68999	Cold response	260.262	245.511	242.482	256.893				69003	Basal	166.928	180.001				68951	Basal	193.035
			69200	Cold response	285.247	279.668	314.607	277.674				69299	Basal	244.623	217.11	238.311	255.008				69199	Cold response	695.239	268.61	239.638	328.198					69099	Cold response	222.814	189.823	202.298	226.763				69103	Basal	171.638	196.658				69051	Basal	196.862
			69400	Cold response	285.461	292.014	282.807	262.568				69399	Basal	259.106	225.192	229.395	261.529				69499	Cold response	695.13	607.138	729.011	524.481					69199	Cold response	195.434	186.865	190.236	202.858				69403	Basal	178.744	197.008				69151	Basal	171.142
			69500	Cold response	266.86	260.788	261.737	258.551				69499	Basal	245.711	248.698	244.597	259.485				69599	Cold response	568.31	477.868	550.56	334.848					69599	Cold response	230.05	212.273	258.659	263.89				69503	Basal	144.115	187.065				69351	Basal	193.489
			69600	Cold response	256.884	220.275	225.795	245.409				69599	Basal	246.032	212.153	226.387	233.07				69698	Cold response	596.46	670.231	618.253	457.958					69699	Cold response	204.586	201.217	226.408	233.801				69603	Basal	173.663	186.433				69551	Basal	166.363
			70100	Cold response	277.069	249.467	232.29	228.893				69899	Basal	211.963	196.678	211.981	215.316				69999	Cold response	666.967	338.124	656.367	324.767					69999	Cold response	233.686	229.038	244.704	254.291				70002	Basal	167.11	199.207				69951	Basal	189.847
			70200	Cold response	268.101	272.11	285.179	250.339				70099	Basal	228.719	237.116	235.29	250.147				70198	Cold response	331.509	339.789	391.627	304.788					70099	Cold response	223.062	230.52	237.39	233.334				70102	Basal	161.111	194.675				70051	Basal	170.245
			70400	Cold response	313.958	279.632	266.181	279.511				70399	Basal	207.193	194.091	219.871	202.099				70399	Cold response	470.005	290.245	645.469	294.089					70199	Cold response	212.312	196.93	222.134	235.801				70402	Basal	186.907	233.056				70351	Basal	196.028
			70500	Cold response	331.922	266.882	284.437	276.266				70499	Basal	218.08	189.602	210.82	197.851				70599	Cold response	647.531	691.371	502.033	385.102					70399	Cold response	218.583	200.408	215.167	217.693				70502	Basal	185.854	202.783				70450	Basal	176.324
			70600	Cold response	281.194	249.739	268.464	269.828				70599	Basal	207.69	196.393	218.369	216.45				70699	Cold response	514.616	445.487	435.277	324.109					70599	Cold response	209.668	178.747	222.652	231.314				70602	Basal	164.004	185.648				70650	Basal	183.068
			71000	Cold response	260.271	233.827	250.99	736.51				70899	Basal	217.329	228.644	228.04	230.641				71199	Cold response	269.771	230.93	230.76	240.244					70999	Cold response	211.684	210.866	195.544	216.394				70901	Basal	190.198	210.226				70950	Basal	162.15
			71100	Cold response	620.56	574.476	291.856	369.503				71099	Basal	310.784	276.722	269.197	308.579				71399	Cold response	289.533	263.664	257.872	223.505					71099	Cold response	200.046	202.752	228.685	232.467				71001	Basal	179.776	215.312				71050	Basal	178.902
			71200	Cold response	501.256	238.681	277.075	345.43				71299	Basal	228.121	219.044	204.515	212.91				71499	Cold response	297.063	279.429	262.997	242.609					71199	Cold response	209.863	189.547	210.891	235.971				71101	Basal	191.76	195.416				71350	Basal	163.22
			71500	Cold response	329.206	282.971	192.903	277.259				71399	Basal	229.504	208.921	213.476	232.439				71599	Cold response	270.268	252.537	262.279	255.128					71399	Cold response	214.64	190.796	240.885	232.368				71301	Basal	136.782	173.843				71450	Basal	173.863
			71600	Cold response	309.088	231.513	294.046	337.959				71599	Basal	257.155	224.895	231.163	251.523				71698	Cold response	250.421	239.005	224.167	229.635					71599	Cold response	242.589	205.219	262.209	266.198				71400	Basal	196.756	198.657				71650	Basal	192.616
			72100	Cold response	379.737	249.575	249.262	330.01				71999	Basal	219.275	202.343	212.17	215.182				71998	Cold response	250.132	224.744	218.093	239.424					72099	Cold response	195.506	173.042	215.608	200.093				72100	Basal	170.569	227.669				72049	Basal	200.242
			72400	Cold response	662.758	260.722	243.137	434.282				72299	Basal	219.632	233.852	232.017	247.145				72199	Cold response	275.778	252.466	252.441	240.039					72399	Cold response	218.933	183.046	231.204	242.348				72299	Basal	192.104	229.948				72149	Basal	204.197
			72500	Cold response	442.314	273.033	265.916	174.037				72399	Basal	277.075	217.738	237.296	246.528				72399	Cold response	303.311	260.224	259.085	249.594					72499	Cold response	234.381	221.126	223.229	235.06				72399	Basal	145.931	163.052				72349	Basal	181.035
			72600	Cold response	607.205	277.557	248.467	289.425				72499	Basal	243.613	198.342	216.899	219.667				72498	Cold response	275.892	263.436	238.275	242.422					72599	Cold response	221.004	222.934	237.982	237.707				72499	Basal	168.762	182.45				72549	Basal	200.748
			72700	Cold response	303.547	278.66	251.617	168.744				72599	Basal	214.766	208.78	207.907	201.046				72599	Cold response	236.658	232.906	234.168	229.984					72699	Cold response	252.147	237.978	246.891	258.77				72599	Basal	187.252	201.544				72649	Basal	193.664
			73100	Cold response	239.575	214.744	266.263	434.499				73099	Basal	235.017	247.634	239.639	245.417				73098	Cold response	303.854	320.085	300.639	296.189					73099	Cold response	234.849	206.064	232.78	257.853				72899	Basal	178.016	224.382				73149	Basal	168.345
			73400	Cold response	637.627	307.757	785.519	328.166				73299	Basal	200.426	215.203	200.054	198.894				73199	Cold response	284.775	228.068	260.741	247.728					73199	Cold response	232.695	227.77	228.489	261.739				72998	Basal	160.026	178.047				73349	Basal	180.111
			73500	Cold response	367.933	384.91	614.404	178.983				73399	Basal	211.226	208.377	192.901	194.215				73399	Cold response	245.36	201.567	201.218	198.489					73399	Cold response	252.108	211.986	229.179	228.883				73298	Basal	169.056	211.61				73449	Basal	174.573
			73600	Cold response	309.13	376.175	541.542	139.182				73506	Basal	206.585	208.284	186.873	203.041				73498	Cold response	221.827	198.805	221.763	218.727					73599	Cold response	244.389	218.205	248.962	239.06				73398	Basal	195.016	214.742				73549	Basal	194.879
			73700	Cold response	304.995	350.464	349.757	164.114				73599	Basal	228.269	229.597	198.081	233.085				73699	Cold response	251.498	235.265	258	242.328					73699	Cold response	196.973	174.233	214.921	228.215				73498	Basal	198.828	219.449				73649	Basal	178.861
			74000	Cold response	902.074	545.944	1028.04	614.954				73899	Basal	246.113	245.43	229.903	223.854				74098	Cold response	262.565	243.483	227.139	246.532					73999	Cold response	207.322	200.38	227.311	210.869				73897	Basal	189.584	225.675				73948	Basal	197.707
			74100	Cold response	723.965	705.448	841.251	278.794				74001	Basal	219.429	201.716	203.36	226.833				74199	Cold response	240.035	192.935	198.995	199.105					74099	Cold response	205.035	201.738	216.976	231.648				74097	Basal	170.43	193.1				74048	Basal	162.44
			74200	Cold response	633.992	681.736	708.789	545.828				74399	Basal	223.735	236.38	261.974	235.452				74499	Cold response	241.012	221.096	230.483	209.702					74399	Cold response	216.216	229.895	225.758	238.529				74297	Basal	196.177	201.095				74348	Basal	201.498
			74500	Cold response	357.527	388.645	376.311	359.249				74499	Basal	239.53	228.208	256.974	259.304				74599	Cold response	247.182	221.359	250.11	252.261					74499	Cold response	216.033	196.885	232.167	229.779				74496	Basal	181.568	193.256				74448	Basal	183.898
			74600	Cold response	306.585	302.601	332.751	332.082				74599	Basal	265.727	245.962	225.918	251.612				74699	Cold response	253.736	232.903	267.959	234.76					74599	Cold response	221.567	207.132	214.037	218.254				74596	Basal	182.658	205.521				74548	Basal	181.319
			75000	Cold response	272.874	246.485	230.344	254.398				74899	Basal	195.831	191.019	255.797	254.621				75098	Cold response	203.477	215.045	217.51	203.036					75110	Cold response	242.006	195.882	221.316	241.558				74896	Basal	173.038	204.108				74948	Basal	171.65
			75200	Cold response	234.986	200.355	209.333	200.682				75099	Cold response	252.887	838.269	642.52	548.028				75399	Cold response	285.779	241.109	254.814	263.217					75199	Cold response	213.018	192.478	216.459	230.627				74996	Basal	178.273	174.472				75048	Basal	178.486
			75400	Cold response	239.001	230.835	224.368	233.361				75299	Cold response	702.248	404.459	398.605	787.84				75499	Cold response	280.719	242.225	261.272	245.978					75399	Cold response	229.46	195.788	237.428	228.791				75096	Basal	178.221	220.351				75147	Basal	190.925
			75600	Cold response	312.154	283.178	273.317	273.094				75399	Cold response	869.591	326.074	232.729	561.786				75599	Cold response	283.28	250.296	256.851	240.173					75599	Cold response	200.91	227.497	231.086	256.18				75495	Basal	174.508	174.727				75347	Basal	195.978
			75700	Cold response	306.491	289.997	286.944	266.62				75499	Cold response	668.979	214.024	219.424	396.328				75699	Cold response	237.686	223.431	265.726	216.247					75699	Cold response	235.661	201.133	244.971	254.849				75595	Basal	165.129	187.406				75547	Basal	178.426
			76100	Cold response	272.265	244.496	235.697	257.122				75899	Cold response	401.589	217.217	227.217	268.153				75998	Cold response	230.067	216.793	237.989	224.87					76099	Cold response	191.74	153.813	206.208	215.229				75895	Basal	180.754	185.263				75947	Basal	158.067
			76200	Cold response	248.136	230.746	242.627	262.743				75999	Cold response	469.084	250.596	256.134	317.219				76098	Cold response	265.191	234.761	222.856	260.971					76399	Cold response	201.781	192.763	211.863	224.978				75994	Basal	168.941	186.124				76047	Basal	179.685
			76400	Cold response	230.347	210.747	208.227	221.564				76299	Cold response	659.567	215.085	195.071	352.444				76398	Cold response	265.493	257.238	277.549	257.029					76499	Cold response	204.724	175.68	217.678	234.678				76094	Basal	178.583	200.855				76147	Basal	204.704
			76600	Cold response	302.701	311.943	288.817	293.175				76399	Cold response	735.659	206.837	204.348	228.012				76498	Cold response	252.463	228.597	255.753	249.363					76599	Cold response	231.318	196.767	228.205	232.964				76294	Basal	187.495	221.417				76346	Basal	153.15
			76700	Cold response	313.925	262.832	271.305	273.805				76499	Cold response	544.493	284.664	211.176	385.794				76598	Cold response	222.921	217.865	209.501	200.866					76699	Cold response	235.505	201.813	219.874	245.304				76494	Basal	158.642	189.615				76546	Basal	200.769
			77100	Cold response	264.038	266.981	260.791	251.179				76899	Cold response	740.439	331.214	276.308	673.984				76999	Cold response	257.028	264.044	238.88	256.346					76999	Cold response	201.688	192.327	220.266	233.381				76894	Basal	203.073	240.127				76946	Basal	181.946
			77200	Cold response	272.218	245.204	237.857	236.627				76999	Cold response	330.613	262.456	300.026	657.709				77099	Cold response	265.158	238.004	247.765	252.247					77099	Cold response	225.262	231.388	216.695	221.916				76993	Basal	184.651	230.362				77046	Basal	210.213
			77400	Cold response	212	190.821	213.141	209.032				77099	Cold response	245.953	240.474	599.744	591.717				77199	Cold response	285.49	234.696	245.944	242.859					77199	Cold response	217.755	187.918	211.736	214.533				77393	Basal	163.218	225.631				77345	Basal	185.998
			77500	Cold response	222.091	197.211	204.128	211.5				77299	Cold response	219.919	224.393	505.934	561.696				77499	Cold response	243.526	224.23	216.721	227.168					77399	Cold response	198.74	178.211	203.197	206.028				77493	Basal	167.88	217.33				77445	Basal	174.767
			77700	Cold response	284.422	283.509	259.28	268.996				77599	Cold response	163.846	714.788	688.654	721.663				77699	Cold response	288.162	243.111	232.287	241.404					77699	Cold response	200.344	197.373	211.37	229.672				77593	Basal	152.316	205.43				77645	Basal	180.302
			78000	Cold response	285.275	260.436	252.208	263.801				77999	Cold response	240.092	239.673	312.86	291.112				77999	Cold response	262.626	238.28	231.636	251.131					77999	Cold response	231.684	238.083	248.771	261.554				77893	Basal	160.774	215.54				77945	Basal	196.6
			78200	Cold response	285.756	249.427	248.012	251.438				78099	Cold response	252.428	238.67	257.675	274.435				78098	Cold response	238.092	207.07	212.742	216.453					78099	Cold response	228.124	214.971	243.661	235.131				77992	Basal	185.89	228.706				78044	Basal	217.035
			78400	Cold response	220.938	215.254	205.302	213.546				78299	Cold response	242.863	215.038	256.24	268.83				78498	Cold response	259.59	244.376	254.946	221.277					78399	Cold response	215.944	202.011	212.53	219.738				78093	Basal	152.468	235.069				78344	Basal	180.763
			78500	Cold response	249.603	194.257	184.985	233.61				78399	Cold response	239.697	260.19	241.148	281.75				78598	Cold response	243.558	229.512	243.809	242.154					78499	Cold response	213.165	217.134	215.229	183.54				78392	Basal	169.178	182.311				78444	Basal	187.765
			78600	Cold response	270.829	228.863	247.375	211.631				78499	Cold response	240.424	243.08	246.935	235.487				78698	Cold response	261.003	248.207	254.727	256.719					78699	Cold response	199.479	182.037	212.119	207.664				78492	Basal	136.747	193.387				78544	Basal	155.076
			79000	Cold response	336.724	277.074	274.554	298.846				78899	Cold response	333.902	325.38	333.519	345.322				78998	Cold response	258.73	199.171	232.19	212.971					79099	Cold response	220.148	195.033	212.401	218.312				78892	Basal	135.353	184.999				78943	Basal	153.82
			79200	Cold response	287.222	270.887	275.36	303.8				78999	Cold response	258.033	264.156	273.692	294.401				79098	Cold response	244.712	204.457	231.245	212.969					79399	Cold response	219.222	227.788	248.688	226.557				79291	Basal	164.899	209.454				79143	Basal	196.413
			79500	Cold response	254.241	247.364	250.499	270.57				79099	Cold response	321.361	342.692	340.641	311.259				79399	Cold response	283.119	270.575	252.577	264.764					79499	Cold response	227.811	224.55	252.207	246.668				79392	Basal	143.786	226.106				79443	Basal	163.51
			79600	Cold response	279.25	250.946	249.108	276.954				79399	Cold response	279.796	293.847	283.959	318.106				79501	Cold response	269.743	212.202	243.773	233.249					79599	Cold response	263.672	225.725	215.449	237.756				79491	Basal	129.882	182.642				79542	Basal	183.764
			79700	Cold response	252.188	219.494	263.68	245.561				79499	Cold response	246.41	237.736	281.482	301.29				79599	Cold response	254.083	204.65	234.391	216.449					79699	Cold response	190.238	190.395	183.642	216.29				79591	Basal	122.228	158.952				79642	Basal	160.681
			80100	Cold response	324.028	294.938	272.539	280.66				80099	Cold response	214.457	198.333	223.212	208.099				80002	Cold response	248.698	205.716	222.819	239.041					80099	Cold response	212.977	209.683	200.816	210.304				79894	Basal	168.699	227.066				80042	Basal	171.742
			80200	Cold response	371.12	302.846	323.982	319.403				80299	Cold response	229.555	217.067	210.16	229.895				80198	Cold response	257.134	244.246	272.227	252.23					80399	Cold response	215.843	197.907	224.923	247.78				79991	Basal	163.122	189.276				80341	Basal	156.715
			80400	Cold response	295.388	279.212	274.189	298.991				80399	Cold response	232.951	224.253	221.302	237.117				80398	Cold response	244.915	215.54	220.746	229.827					80499	Cold response	217.253	216.657	227.823	232.001				80290	Basal	163.76	198.391				80441	Basal	183.049
			80500	Cold response	265.35	224.947	240.283	245.436				80499	Cold response	233.561	220.996	215.537	225.433				80498	Cold response	234.28	207.027	210.479	222.334					80599	Cold response	212.856	198.767	239.411	228.218				80390	Basal	199.336	259.932				80541	Basal	176.584
			80700	Cold response	291.749	224.096	233.543	253.178				80599	Cold response	230.59	215.435	225.15	261.761				80698	Cold response	255.137	241.73	248.28	236.796					80699	Cold response	225.856	224.773	252.119	241.099				80590	Basal	189.59	190.468				80641	Basal	205.407
			81000	Cold response	304.198	290.693	276.122	287.6				80899	Cold response	252.708	267.477	227.551	258.661				80998	Cold response	277.801	246.198	225.687	241.478					80999	Cold response	206.339	192.377	215.211	212.537				80990	Basal	193.61	210.378				81040	Basal	220.542
			81100	Cold response	296.859	248.205	274.271	272.063				81099	Cold response	238.601	228.577	241.296	239.859				81098	Cold response	228.508	231.201	231.487	201.86					81401	Cold response	224.139	184.331	220.053	217.316				81090	Basal	162.07	217.512				81340	Basal	177.236
			81400	Cold response	259.386	232.112	224.35	237.194				81299	Cold response	229.023	203.472	208.743	256.635				81398	Cold response	252.225	230.645	236.159	215.468					81499	Cold response	203.933	197.901	233.992	240.138				81290	Basal	188.875	191.792				81440	Basal	181.346
			81500	Cold response	230.324	229.828	246.094	229.144				81399	Cold response	221.488	204.597	220.566	214.165				81499	Cold response	270.307	218.042	235.855	244.874					81599	Cold response	209.579	203.687	232.971	247.518				81390	Basal	170.114	202.348				81539	Basal	202.824
			81600	Cold response	215.089	201.684	197.26	202.021				81499	Cold response	172.184	169.198	191.655	183.242				81599	Cold response	284.482	240.051	269.52	219.711					81699	Cold response	227.649	215.082	240.376	246.542				81590	Basal	181.66	215.757				81639	Basal	180.744
			82000	Cold response	275.001	281.009	281.664	275.832				81899	Cold response	203.905	220.749	209.392	238.257				82098	Cold response	251.732	222.342	225.244	223.889					81999	Cold response	242.008	238.86	225.771	224.803				81890	Basal	192.649	211.285				81939	Basal	187.753
			82100	Cold response	320.601	256.227	305.973	274.465				81999	Cold response	220.013	230.736	203.837	241.805				82198	Cold response	272.019	245.07	238.855	238.789					82099	Cold response	230.653	212.014	256.368	239.152				81989	Basal	209.176	260.185				82039	Basal	154.977
[truncated: 2,334 more rows]
[truncated: 67 more columns]

## Sheet: prom LN
Grupo experimental
[truncated: 10 more rows]
[truncated: 4 more columns]

## Sheet: prom wt
Grupo experimental			Grupo experimental			Grupo experimental			Grupo experimental			Grupo experimental			Grupo experimental			Grupo experimental			Grupo experimental			Grupo experimental			Grupo experimental			Grupo experimental			Grupo experimental			Grupo experimental			Grupo experimental			Grupo experimental			Grupo experimental
[truncated: 15 more rows]
[truncated: 2 more columns]
